# Supplementary material for: Impact of prenatal phthalate exposure on newborn metabolome and infant neurodevelopment
Source: Nat Commun. 2025 Apr 2;16:2539. doi: 10.1038/s41467-025-57273-z (PMC11965525; doi:10.1038/s41467-025-57273-z)
Supplement: Supplementary file 4 — Source data [file 41467_2025_57273_MOESM4_ESM.xlsx]

## Sheet: Overview
	Tab	Description
	MBP_V1	Metabolome-wide assocaition study (MWAS) for MBP exposure in Visit 1
	MBP_V2	Metabolome-wide assocaition study (MWAS) for MBP exposure in Visit 2
	MBzP_V1	Metabolome-wide assocaition study (MWAS) for MBzP exposure in Visit 1
	MBzP_V2	Metabolome-wide assocaition study (MWAS) for MBzP exposure in Visit 2
	MECPP_V1	Metabolome-wide assocaition study (MWAS) for MECPP exposure in Visit 1
	MECPP_V2	Metabolome-wide assocaition study (MWAS) for MECPP exposure in Visit 2
	MEHHP_V1	Metabolome-wide assocaition study (MWAS) for MEHHP exposure in Visit 1
	MEHHP_V2	Metabolome-wide assocaition study (MWAS) for MEHHP exposure in Visit 2
	MEHP_V1	Metabolome-wide assocaition study (MWAS) for MEHP exposure in Visit 1
	MEHP_V2	Metabolome-wide assocaition study (MWAS) for MEHP exposure in Visit 2
	MEOHP_V1	Metabolome-wide assocaition study (MWAS) for MEOHP exposure in Visit 1
	MEOHP_V2	Metabolome-wide assocaition study (MWAS) for MEOHP exposure in Visit 2
	MEP_V1	Metabolome-wide assocaition study (MWAS) for MEP exposure in Visit 1
	MEP_V2	Metabolome-wide assocaition study (MWAS) for MEP exposure in Visit 2
	MiBP_V1	Metabolome-wide assocaition study (MWAS) for MiBP exposure in Visit 1
	MiBP_V2	Metabolome-wide assocaition study (MWAS) for MiBP exposure in Visit 2
	sumDEHP_V1	Metabolome-wide assocaition study (MWAS) for sumDEHP exposure in Visit 1
	sumDEHP_V2	Metabolome-wide assocaition study (MWAS) for sumDEHP exposure in Visit 2
	MITM_V1	Meet-in-the-middle analysis between phthalate metabolites and NNNS scores in Visit 1
	MITM_V2	Meet-in-the-middle analysis between phthalate metabolites and NNNS scores in Visit 2
	Mum_MBP_V1	Mummichog results for MBP exposure in Visit 1
	Mum_MBP_V2	Mummichog results for MBP exposure in Visit 2
	Mum_MBzP_V1	Mummichog results for MBzP exposure in Visit 1
	Mum_MBzP_V2	Mummichog results for MBzP exposure in Visit 2
	Mum_MECPP_V1	Mummichog results for MECPP exposure in Visit 1
	Mum_MECPP_V2	Mummichog results for MECPP exposure in Visit 2
	Mum_MEHHP_V1	Mummichog results for MEHHP exposure in Visit 1
	Mum_MEHHP_V2	Mummichog results for MEHHP exposure in Visit 2
	Mum_MEHP_V1	Mummichog results for MEHP exposure in Visit 1
	Mum_MEHP_V2	Mummichog results for MEHP exposure in Visit 2
	Mum_MEOHP_V1	Mummichog results for MEOHP exposure in Visit 1
	Mum_MEOHP_V2	Mummichog results for MEOHP exposure in Visit 2
	Mum_MEP_V1	Mummichog results for MEP exposure in Visit 1
	Mum_MEP_V2	Mummichog results for MEP exposure in Visit 2
	Mum_MiBP_V1	Mummichog results for MiBP exposure in Visit 1
	Mum_MiBP_V2	Mummichog results for MiBP exposure in Visit 2

## Sheet: MBP_V1
mz	time	mode	estimate	stderror	t	p	fdr
483.19	9.56	m/z	0.0208709	0.00484786	4.30517	0.000104903	0.0158791
366.112	6.54	m/z	0.00247977	0.000632659	3.9196	0.000121411	0.0179869
163.087	1.55	m/z	0.00372537	0.000952955	3.90928	0.000125962	0.0182724
305.211	7.05	m/z	-0.00456491	0.00116966	-3.90277	0.000129341	0.0183796
247.094	6.15	m/z	0.00126989	0.000327869	3.87316	0.000144682	0.0192602
88.0393	2.71	m/z	0.00206289	0.000532717	3.87239	0.000145105	0.0192602
317.166	9.48	n	0.00280317	0.000724317	3.87008	0.000146391	0.0192602
279.116	7.42	m/z	0.00169499	0.000438016	3.86971	0.000146602	0.0192602
203.081	8.55	m/z	0.00285578	0.000744191	3.83744	0.000165992	0.0212106
287.175	9.01	m/z	0.00598901	0.00153853	3.89268	0.000169611	0.0212106
285.185	7.6	m/z	-0.00338992	0.000884791	-3.83132	0.000170586	0.0212106
189.093	8.6	m/z	0.00685326	0.00180598	3.79477	0.000194769	0.0237925
280.601	9.93	m/z	0.00681293	0.00178407	3.81875	0.000198224	0.0237971
380.127	6.87	m/z	0.0036906	0.000974761	3.78616	0.000202508	0.0238993
432.345	15.38	n	0.00484078	0.00128322	3.77236	0.000211863	0.0243475
289.101	5.77	m/z	0.00316404	0.00083953	3.76882	0.000214694	0.0243475
368.127	4.7	m/z	0.00697922	0.00184957	3.77342	0.000221744	0.0243475
368.127	4.4	m/z	0.0064064	0.00169993	3.76863	0.000222312	0.0243475
85.0396	8.19	m/z	0.00463453	0.00121919	3.80132	0.000223789	0.0243475
244.085	8.01	n	0.00689964	0.00181563	3.80013	0.000227819	0.0244047
471.341	15.93	n	-0.00134907	0.000360038	-3.74702	0.000232907	0.0245717
261.084	3.97	m/z	0.00443744	0.00118636	3.74038	0.000260376	0.0270418
360.137	11.13	m/z	0.00429869	0.00115742	3.71404	0.000264224	0.0270418
128.053	11.64	m/z	0.0115239	0.00171274	6.72837	0.000270308	0.0270418
346.122	11.05	m/z	0.0050429	0.00136032	3.70715	0.000274912	0.0270418
201.164	12.81	m/z	0.00117974	0.000318719	3.70151	0.000275738	0.0270418
289.252	16.54	m/z	-0.00118834	0.00032232	-3.68683	0.000291074	0.0281493
191.082	8.55	m/z	0.00739655	0.00197804	3.73933	0.000299581	0.0282741
330.255	13.25	n	-0.000927997	0.000252298	-3.67817	0.000300486	0.0282741
177.066	5.05	m/z	0.00492394	0.00133049	3.70084	0.000324747	0.0296364
367.143	7.57	m/z	0.0039615	0.00108344	3.6564	0.000326576	0.0296364
292.084	2.91	n	-0.00132585	0.000362906	-3.65342	0.000329019	0.0296364
351.162	9.35	m/z	-0.00482864	0.00132256	-3.65096	0.000331988	0.0296364
380.331	14.9	n	-0.00126687	0.000349263	-3.62727	0.000361928	0.0319001
186.078	11.13	n	0.00421668	0.00116592	3.61661	0.000381932	0.0332424
473.272	12.31	m/z	0.0115511	0.00318039	3.63198	0.00039112	0.0335475
102.063	7.5	m/z	-0.00199148	0.000552478	-3.60463	0.000395074	0.0335475
288.134	5.49	m/z	0.00212758	0.000591199	3.59875	0.000401771	0.0337052
362.117	6.26	m/z	0.00307986	0.00085584	3.59864	0.000411642	0.0341221
243.113	7.6	m/z	-0.00218869	0.0006104	-3.58567	0.000420745	0.0342596
82.0651	2.71	m/z	0.00265156	0.000740308	3.5817	0.000426792	0.0342596
383.126	9.25	n	0.00290519	0.00081124	3.58117	0.00042806	0.0342596
433.131	15.95	m/z	0.041957	0.000883314	47.4996	0.000442927	0.0350466
337.127	9.68	m/z	0.00479964	0.00134547	3.56725	0.000456056	0.03568
373.183	10.18	m/z	0.00484067	0.00133799	3.61785	0.000462151	0.0357551
213.121	6.18	m/z	0.00381897	0.00107442	3.55444	0.000472137	0.0361262
220.064	4.2	m/z	0.00614437	0.00171826	3.57593	0.000492006	0.0371292
485.324	15.23	m/z	-0.00135228	0.000382019	-3.53983	0.000495909	0.0371292
318.191	5.64	m/z	-0.00206803	0.000586496	-3.52608	0.000520799	0.0385209
215.118	11.1	m/z	0.00592243	0.00165423	3.58017	0.000525561	0.0385209
350.117	5.42	m/z	0.0027743	0.000791582	3.50475	0.00056175	0.0407445
312.111	1.9	m/z	0.0124163	0.00350547	3.54198	0.000593842	0.0426281
314.146	2.69	m/z	-0.00164482	0.000472326	-3.48238	0.000607947	0.0431953
182.115	8.58	m/z	-0.00214169	0.000617277	-3.46958	0.000635943	0.044728
273.123	9.9	m/z	0.000976635	0.000281885	3.46466	0.000647034	0.045053
189.557	1.87	m/z	-0.00285941	0.000826734	-3.45868	0.000660739	0.0455518
333.09	7.28	m/z	0.0140719	0.00396798	3.54636	0.00071823	0.0490298
267.15	11	n	0.00205572	0.000601186	3.41943	0.000757739	0.0512246
467.261	13.87	m/z	0.00311607	0.000912098	3.41637	0.000765833	0.051274
362.134	9.08	m/z	0.00101524	0.000297941	3.40752	0.000789714	0.0523694
190.107	8.53	m/z	-0.00178956	0.000525995	-3.40223	0.000804302	0.0528335
134.105	9.78	m/z	-0.00136604	0.000402355	-3.39511	0.000825093	0.0534278
658.442	16.64	m/z	-0.00219171	0.000645692	-3.39436	0.000828695	0.0534278
188.12	16.3	n	-0.00085219	0.000251479	-3.38871	0.000842781	0.0538375
231.17	4.28	m/z	-0.00139953	0.000413496	-3.38463	0.000854721	0.0541038
106.065	4.25	m/z	0.00643414	0.00186722	3.44585	0.000914584	0.0573716
235.096	5.08	n	0.00200005	0.00059543	3.359	0.000933434	0.057425
347.044	4.93	m/z	-0.00116156	0.000346267	-3.35451	0.000947906	0.057425
442.153	7.93	m/z	0.00385015	0.0011373	3.38534	0.000950431	0.057425
187.071	3.87	m/z	0.00141225	0.000421111	3.35363	0.00095077	0.057425
188.151	12.89	m/z	0.0030058	0.000892913	3.36629	0.000956672	0.057425
337.127	9.45	m/z	0.00662238	0.00194723	3.40093	0.00101616	0.0604746
522.248	9.93	m/z	0.00633011	0.00190511	3.3227	0.00110072	0.0646709
312.247	16.02	n	-0.00108568	0.000328057	-3.30942	0.00110525	0.0646709
217.097	7.57	m/z	0.0068102	0.00202279	3.36674	0.00113909	0.0660957
264.974	7.15	n	-0.00104111	0.000316431	-3.29016	0.00117963	0.0678822
497.324	15.1	m/z	-0.00193686	0.00058971	-3.28443	0.00120264	0.0686393
143.114	1.6	n	-0.000975736	0.000297747	-3.27707	0.00123279	0.0697881
243.109	3.27	m/z	-0.00154985	0.000475046	-3.26253	0.00129446	0.0726881
132.092	1.94	m/z	-0.00379807	0.00116369	-3.26381	0.00130822	0.0728732
237.113	7.55	m/z	-0.00537275	0.00165483	-3.24671	0.00136582	0.0754778
234.079	5.34	m/z	0.0127276	0.00369083	3.44842	0.00139378	0.0764165
281.113	7.93	m/z	0.00361161	0.00112144	3.22052	0.00159105	0.0862856
398.872	6.76	m/z	-0.00193697	0.000605691	-3.19795	0.00160572	0.0862856
817.598	18.54	n	-0.00358276	0.0011191	-3.20146	0.00161666	0.0862856
247.129	4.86	m/z	-0.00148623	0.000465256	-3.19443	0.00162335	0.0862856
297.093	1.71	m/z	0.0100042	0.00310374	3.22328	0.00168875	0.0890817
743.597	0.59	n	-0.00277517	0.00087165	-3.18381	0.00171908	0.0899997
703.004	17.44	m/z	-0.00321415	0.00100162	-3.20894	0.00176724	0.0918303
325.121	7.81	m/z	0.00524605	0.00165728	3.16545	0.0017855	0.0919022
775.453	16.49	m/z	0.00319179	0.00100808	3.16621	0.00180068	0.0919022
299.228	10.98	m/z	-0.00208462	0.000659357	-3.16159	0.00180822	0.0919022
207.101	19.24	m/z	0.00301922	0.000957049	3.15472	0.00184929	0.0933087
719.391	12.14	m/z	-0.00220968	0.000702576	-3.14512	0.00190941	0.0956492
360.274	11.69	m/z	-0.00187634	0.000597579	-3.13991	0.00194336	0.0965075
260.065	8.48	n	0.00150739	0.0004804	3.13778	0.00195427	0.0965075
227.179	12.94	m/z	0.00179847	0.00057459	3.13	0.00200429	0.0982809
223.105	2.91	m/z	0.00167658	0.000536543	3.12479	0.00203847	0.0992578
473.36	16.81	m/z	-0.00110909	0.000355883	-3.11646	0.00209423	0.100757
326.144	6	m/z	0.00987613	0.00313243	3.15287	0.00209821	0.100757
535.397	16.61	m/z	-0.00119581	0.000384788	-3.10771	0.00215425	0.10274
105.034	9.38	m/z	0.00147929	0.000477948	3.09509	0.00224373	0.106279
449.337	12.05	m/z	0.00370926	0.00119361	3.10761	0.00226462	0.106427
164.053	6.39	m/z	0.00706448	0.00219392	3.22002	0.00227742	0.106427
329.247	12.86	m/z	-0.00274268	0.000887606	-3.08998	0.00229274	0.106429
321.159	8.99	m/z	0.00528148	0.001677	3.14936	0.00232942	0.107185
495.322	13.78	n	-0.000884446	0.000287096	-3.08066	0.00235018	0.107185
622.444	16.3	m/z	-0.00153559	0.000498474	-3.08058	0.0023552	0.107185
233.095	4.28	m/z	0.00226789	0.000737045	3.07701	0.00237787	0.107227
236	4.86	n	0.00168127	0.000546608	3.07582	0.00238692	0.107227
314.146	2.91	m/z	-0.00139584	0.00045448	-3.07129	0.00242179	0.108096
283.115	7.4	m/z	-0.000806673	0.000263751	-3.05846	0.00252313	0.111393
771.444	16.21	m/z	-0.00588803	0.00192019	-3.06637	0.00253253	0.111393
314.093	8.53	m/z	0.00465962	0.00151328	3.07915	0.00255256	0.111393
536.264	10.77	m/z	0.00513013	0.00167246	3.06741	0.00255965	0.111393
276.123	6.74	m/z	0.0062316	0.00167661	3.71679	0.00258597	0.111519
201.102	9.9	m/z	0.00896438	0.00288715	3.10493	0.00259457	0.111519
266.971	7.15	n	-0.000944346	0.000310531	-3.04106	0.00266674	0.113917
193.074	4.28	n	0.00143106	0.000471125	3.03755	0.00269667	0.114493
675.61	0.59	n	-0.00300928	0.000990628	-3.03775	0.00274426	0.11471
766.352	16.98	m/z	-0.0110518	0.00321512	-3.43744	0.00276034	0.11471
788.549	15.36	n	0.00265359	0.000876654	3.02695	0.00278877	0.11471
277.668	5.29	m/z	-0.0018633	0.000615648	-3.02657	0.00279534	0.11471
369.111	7.75	m/z	0.00687871	0.0022722	3.02733	0.00279707	0.11471
285.257	14.2	m/z	0.00415355	0.00136911	3.03376	0.00280646	0.11471
437.157	12.96	m/z	-0.0154221	0.00482975	-3.19315	0.0028258	0.11471
432.387	16.67	n	-0.000934885	0.000309369	-3.02191	0.00283356	0.11471
466.327	17.04	n	0.00148532	0.000493334	3.01078	0.00293485	0.11768
240.12	6.39	m/z	0.00097234	0.000323021	3.01014	0.00294074	0.11768
231.09	8.95	m/z	-0.00111258	0.000370021	-3.0068	0.00297182	0.117879
240.172	16.54	n	-0.00115508	0.000384262	-3.00598	0.00297956	0.117879
349.113	9.7	n	0.0047264	0.00157354	3.00367	0.0030367	0.119461
444.368	13.32	m/z	-0.0019313	0.000644194	-2.99801	0.00305863	0.119647
231.054	6.51	m/z	-0.000655607	0.000219409	-2.98806	0.00315197	0.12261
474.151	12.07	n	-0.00183346	0.000614496	-2.98368	0.00319558	0.123406
225.185	14.45	m/z	-0.000623062	0.00020891	-2.98245	0.00320788	0.123406
395.196	14.59	m/z	-0.0017571	0.000591194	-2.97212	0.00331492	0.126823
103.054	6.92	m/z	0.000762793	0.000257029	2.96774	0.00335868	0.127643
180.071	6.23	m/z	-0.00176882	0.000595393	-2.97085	0.00337536	0.127643
261.123	3.54	n	0.00350162	0.0011801	2.96722	0.00339135	0.127643
293.09	3.22	m/z	0.000763119	0.00025786	2.95944	0.00344661	0.129025
451.804	15.12	m/z	0.0249618	0.00753614	3.31228	0.00347699	0.129467
248.114	5.59	m/z	0.00150947	0.00051115	2.95309	0.00351522	0.129689
282.131	9.16	m/z	0.00144974	0.000490999	2.95264	0.0035202	0.129689
106.065	1.55	m/z	0.0102269	0.00311443	3.28373	0.00354177	0.129796
164.992	1.85	m/z	-0.00306458	0.00103966	-2.94768	0.00357475	0.129828
138.136	11.49	m/z	-0.00155172	0.000526658	-2.94634	0.00358957	0.129828
276.066	6.28	m/z	0.00444776	0.00147634	3.0127	0.00360224	0.129828
348.23	11.82	n	0.00110119	0.000374061	2.94387	0.00361722	0.129828
263.2	16.3	m/z	-0.00116758	0.000397636	-2.9363	0.00370293	0.132223
1196.58	8.22	n	0.000727718	0.000248393	2.92971	0.00377909	0.13421
275.139	4.75	m/z	0.00510976	0.00170371	2.99919	0.00379712	0.13421
209.128	7.47	m/z	-0.00226137	0.00077295	-2.92564	0.00383482	0.134858
777.694	11.82	m/z	-0.00112284	0.000384599	-2.91952	0.0038996	0.135806
490.207	11.18	m/z	-0.00321807	0.00110114	-2.92249	0.00390079	0.135806
435.287	16.56	m/z	-0.00137112	0.00046999	-2.91735	0.00392978	0.136135
205.002	1.48	m/z	0.00204288	0.000699234	2.92159	0.00398647	0.137415
502.327	14.7	n	-0.000922232	0.000317215	-2.90728	0.00404908	0.138474
121.101	16.32	m/z	-0.000542955	0.000186798	-2.90665	0.00405697	0.138474
214.082	1.99	m/z	0.00158756	0.000546547	2.9047	0.00408749	0.138835
228.113	5.67	m/z	0.00756799	0.00245959	3.07693	0.00418643	0.141505
259.107	8.58	m/z	-0.00143517	0.000495732	-2.89506	0.00420773	0.141538
306.022	7.98	m/z	0.0343036	0.0095642	3.58666	0.00426851	0.142893
351.155	8.71	m/z	0.00158009	0.000549926	2.87328	0.00449216	0.14966
85.0396	6.89	m/z	0.00274243	0.000948177	2.89232	0.00454194	0.150598
279.085	7.6	m/z	0.00457888	0.00158711	2.88503	0.00459956	0.15165
383.144	8.73	m/z	0.00247257	0.000863529	2.86334	0.00463212	0.15165
291.12	10.75	m/z	-0.00148525	0.000519117	-2.8611	0.00466132	0.15165
511.375	17.73	m/z	0.00483991	0.00152991	3.16353	0.00468302	0.15165
321.166	13.53	n	-0.00118175	0.000413472	-2.85811	0.00470374	0.15165
332.243	9.78	m/z	-0.00177319	0.000620413	-2.85807	0.00470434	0.15165
640.564	19.19	m/z	-0.00163699	0.00057333	-2.85524	0.00474485	0.152251
411.298	12.81	n	-0.00177356	0.000621573	-2.85335	0.0047721	0.152423
130.032	9.6	m/z	0.00793062	0.00278293	2.84974	0.00490089	0.154519
177.046	6	n	0.00263574	0.000927778	2.84091	0.00496164	0.154519
273.119	2.51	m/z	-0.00113902	0.000401058	-2.84003	0.00496788	0.154519
274.093	4.43	m/z	0.0015853	0.0005582	2.84002	0.00496809	0.154519
449.302	14.97	m/z	-0.00173354	0.000610309	-2.84042	0.00496894	0.154519
193.097	1.55	m/z	0.00479667	0.00167352	2.86622	0.00497088	0.154519
704.716	11.92	m/z	-0.00198234	0.00070274	-2.82087	0.00526482	0.162417
809.68	12.31	m/z	-0.00157165	0.00055689	-2.8222	0.00527163	0.162417
274.107	6.76	m/z	-0.00175615	0.000623872	-2.81492	0.0053618	0.163785
412.297	15.29	n	-0.000869683	0.000309155	-2.8131	0.00538636	0.163785
476.326	15.14	m/z	-0.00242004	0.00086028	-2.81308	0.00540405	0.163785
385.168	10.06	m/z	-0.00133451	0.000474639	-2.81163	0.0054101	0.163785
531.256	12.38	m/z	-0.00209308	0.000746921	-2.80228	0.00556571	0.167766
157.061	3.3	m/z	0.00228635	0.000816777	2.79924	0.00561389	0.168489
418.264	15.34	m/z	0.00293037	0.00104706	2.79866	0.00564149	0.168591
197.018	4.86	m/z	0.00218927	0.000786639	2.78307	0.00589299	0.175354
209.153	16.3	m/z	-0.000693142	0.000249378	-2.77948	0.00595346	0.176161
284.638	15.66	m/z	0.00144674	0.000520634	2.7788	0.00597071	0.176161
105.034	7.47	m/z	0.000954488	0.000344201	2.77305	0.00606793	0.178274
428.351	16.34	n	-0.0009741	0.000351972	-2.76755	0.00616756	0.18044
93.0699	16.32	m/z	-0.00047974	0.000173681	-2.76218	0.00626604	0.182554
308.091	8.35	m/z	0.00165423	0.000599987	2.75712	0.00636034	0.184322
132.129	1.8	n	-0.000667788	0.000242405	-2.75485	0.00640297	0.184322
232.154	7.13	m/z	0.00143833	0.00052214	2.75468	0.00640613	0.184322
701.265	12.57	m/z	-0.00321947	0.00116924	-2.75348	0.00654164	0.187126
666.58	19.45	m/z	-0.00150273	0.000547094	-2.74675	0.00655734	0.187126
160.043	10.08	m/z	0.013171	0.00401704	3.27877	0.0065951	0.187435
266.275	15.06	m/z	-0.00159786	0.000582979	-2.74086	0.0066718	0.188129
582.22	11.49	m/z	-0.00438356	0.00155997	-2.81002	0.00671068	0.188129
224.209	14.3	m/z	-0.00102233	0.000373422	-2.73774	0.00673296	0.188129
243.054	6.41	m/z	-0.0011564	0.000422508	-2.737	0.00674772	0.188129
478.237	12.16	m/z	0.0112481	0.00398981	2.81922	0.00675529	0.188129
240.12	7.1	m/z	0.00109525	0.000400417	2.73529	0.00678162	0.188129
259.19	13.23	m/z	0.00171588	0.000627986	2.73235	0.00684019	0.188583
456.332	12.76	m/z	-0.00238018	0.000871546	-2.73099	0.00686742	0.188583
287.135	3.92	m/z	-0.00135574	0.000496535	-2.7304	0.00687924	0.188583
251.201	15.2	m/z	-0.000587532	0.000215613	-2.72494	0.00698992	0.190866
254.951	5.49	n	-0.00167762	0.000617121	-2.71846	0.00712325	0.193111
202.136	16.3	n	-0.000683907	0.00025168	-2.71737	0.00714597	0.193111
330.264	11.73	m/z	-0.00191204	0.000703718	-2.71706	0.00715535	0.193111
581.456	14.9	m/z	-0.00176527	0.000651222	-2.71071	0.00728601	0.195878
234.037	4.96	m/z	-0.000613088	0.000226564	-2.70602	0.00738584	0.196672
199.091	2.36	m/z	-0.00327104	0.00120659	-2.71098	0.00738889	0.196672
231.17	9.53	m/z	0.00116666	0.000431241	2.70535	0.00740025	0.196672
449.34	17.64	m/z	-0.00229682	0.000847063	-2.71151	0.00746408	0.197614
376.31	13.99	n	-0.000951458	0.000352569	-2.69864	0.00754577	0.19902
675.587	0.59	m/z	-0.00312042	0.00114454	-2.72635	0.007575	0.199037
492.253	13.08	m/z	0.00954603	0.00348434	2.7397	0.00768045	0.201049
205.195	13.32	m/z	-0.000559585	0.000208387	-2.68531	0.00784253	0.204037
455.349	15.93	m/z	-0.00159014	0.000592265	-2.68484	0.0078532	0.204037
292.12	10.46	n	-0.000803817	0.000300049	-2.67895	0.00798772	0.20676
228.092	5.64	m/z	0.00197875	0.000737024	2.68478	0.00804243	0.206899
273.185	16.28	m/z	-0.00106994	0.000399804	-2.67615	0.00805249	0.206899
162.074	7.47	m/z	-0.000581525	0.000217408	-2.67481	0.00808378	0.206939
380.303	13.48	n	-0.00159567	0.00059794	-2.66862	0.00822899	0.209434
567.559	19.13	n	-0.00123689	0.000463586	-2.66809	0.0082414	0.209434
355.224	9.73	m/z	-0.00175917	0.000659962	-2.66556	0.0083141	0.210513
390.361	17.49	m/z	-0.00142036	0.000533581	-2.66195	0.00838817	0.211619
284.013	5.64	m/z	-0.0128617	0.00465359	-2.76382	0.00859502	0.214588
439.318	16	m/z	-0.000727165	0.00027408	-2.65311	0.00860319	0.214588
349.15	8.73	m/z	0.00206014	0.000777214	2.65067	0.00866676	0.214588
254.01	4.93	n	-0.000371064	0.000140013	-2.65022	0.00867481	0.214588
473.254	15.49	m/z	-0.0015137	0.000571358	-2.64931	0.00870046	0.214588
303.075	8.9	m/z	0.00124281	0.000469136	2.64914	0.00870146	0.214588
882.591	17.31	m/z	-0.00300138	0.00113086	-2.65406	0.00872158	0.214588
513.354	15.62	n	-0.000988953	0.000374085	-2.64366	0.00883881	0.216706
457.256	16.32	m/z	-0.00275306	0.00103634	-2.65652	0.00888425	0.217056
251.089	8.24	m/z	-0.000409184	0.000155563	-2.63034	0.00918076	0.223516
399.166	4.96	n	0.000793828	0.000302064	2.62802	0.00924149	0.224211
270.139	11.1	m/z	0.00173703	0.000661195	2.62711	0.00929964	0.224838
344.254	8.71	m/z	-0.00362955	0.00137258	-2.64432	0.00942878	0.227172
323.143	8.71	m/z	0.00109297	0.000417729	2.61646	0.00954942	0.229285
491.373	15.62	m/z	-0.00150965	0.000577806	-2.61273	0.00965405	0.231
187.148	16.54	m/z	-0.000707676	0.000271294	-2.60852	0.00976647	0.23289
282.074	1.46	m/z	-0.0014931	0.000573116	-2.60524	0.00985732	0.234254
196.146	16.34	n	-0.00059344	0.000228096	-2.60171	0.0099559	0.235759
202.074	7.2	n	0.00106425	0.00040927	2.60037	0.0099937	0.235759
486.392	16.34	n	-0.00107812	0.000414764	-2.59936	0.0100222	0.235759
424.209	12.79	m/z	-0.0617406	0.0184628	-3.34406	0.0101696	0.238421
191.062	3.22	n	0.00147846	0.000570996	2.58927	0.0103107	0.240918
505.387	16.81	m/z	-0.00118573	0.000458416	-2.58659	0.0103886	0.241927
259.104	1.51	m/z	-0.000998475	0.000386253	-2.58503	0.0104343	0.242179
341.861	17.07	n	-0.00172205	0.000666714	-2.5829	0.0105003	0.242902
196.146	16.84	n	-0.00090047	0.000348891	-2.58095	0.0105544	0.243344
228.106	3.94	m/z	-0.00126559	0.000491382	-2.57558	0.0107142	0.246214
368.697	6.28	m/z	-0.00186668	0.000726675	-2.56879	0.0109378	0.250525
199.148	10.98	m/z	-0.00133152	0.000519035	-2.56538	0.011024	0.250879
219.113	3.82	m/z	0.00111335	0.000433998	2.56534	0.0110253	0.250879
412.739	16.86	m/z	0.00183466	0.000715398	2.56453	0.0111617	0.253156
256.062	7.5	n	-0.000664485	0.000259645	-2.55921	0.0112154	0.253446
210.198	15.51	n	-0.00085871	0.000335807	-2.55716	0.0112797	0.253446
578.345	16.02	m/z	-0.00159734	0.000624684	-2.55703	0.0112837	0.253446
505.316	15.38	m/z	0.00246515	0.000965696	2.55272	0.0114346	0.253823
290.102	8.63	m/z	0.000906704	0.000355296	2.55197	0.0114437	0.253823
230.042	5.72	m/z	0.00108649	0.000425907	2.551	0.0114744	0.253823
746.569	19.37	m/z	-0.00219147	0.000858816	-2.55174	0.0114974	0.253823
524.592	16.26	m/z	-0.00140105	0.000549426	-2.55002	0.011513	0.253823
663.82	8.66	m/z	-0.00140278	0.000550195	-2.5496	0.0115192	0.253823
445.2	10.7	m/z	0.0025927	0.00101661	2.55034	0.011572	0.254182
387.217	15.34	m/z	-0.0013438	0.000528044	-2.54486	0.0116716	0.255563
341.305	17.91	m/z	-0.00131723	0.000517906	-2.54338	0.0117198	0.255815
225.087	1.48	m/z	-0.0026392	0.00103813	-2.54226	0.0117672	0.256047
367.234	10.8	m/z	-0.00168302	0.000662865	-2.53901	0.0118662	0.257397
196.085	3.41	n	0.000736764	0.000290521	2.53601	0.0119613	0.258654
339.25	16.32	m/z	-0.00106777	0.000421524	-2.53311	0.0120575	0.258876
408.216	6.89	m/z	-0.00158987	0.000627702	-2.53285	0.012074	0.258876
258.103	7.78	m/z	0.00221394	0.000872349	2.53791	0.0120838	0.258876
94.0413	16.61	m/z	-0.000471956	0.000186453	-2.53124	0.0121203	0.258876
707.199	4.96	n	0.0043836	0.00170998	2.56354	0.0121868	0.259501
398.157	8.03	m/z	0.00267321	0.00105585	2.53181	0.0123367	0.261891
303.156	13.84	m/z	-0.00151968	0.000601924	-2.5247	0.0123766	0.26194
492.252	12.62	m/z	0.00627291	0.00246858	2.5411	0.0124572	0.262847
307.122	3.44	m/z	-0.00161253	0.000640888	-2.51609	0.0126369	0.265832
481.336	15.51	m/z	-0.00208666	0.000829647	-2.51512	0.0126864	0.266071
462.794	16.34	m/z	-0.00297155	0.00118178	-2.51448	0.0127782	0.267121
468.272	13.96	m/z	-0.00100996	0.00040255	-2.5089	0.012889	0.267121
356.243	10.56	m/z	-0.00209154	0.000833718	-2.50869	0.0129082	0.267121
382.759	0.59	m/z	-0.00427343	0.00170366	-2.50838	0.0129273	0.267121
757.542	17.49	m/z	-0.00744015	0.00296347	-2.51062	0.0129283	0.267121
203.179	16.3	m/z	-0.000559051	0.00022323	-2.50437	0.0130502	0.268842
269.033	8.45	m/z	-0.0016796	0.000671012	-2.50309	0.013096	0.26899
512.324	15.57	m/z	0.00249078	0.000996243	2.50018	0.0132047	0.269269
710.625	11.39	m/z	-0.00185915	0.000741442	-2.50748	0.0132172	0.269269
337.226	13.6	m/z	-0.000972585	0.000389113	-2.49949	0.0132256	0.269269
485.15	13.16	m/z	0.00242443	0.000970506	2.4981	0.0135503	0.275076
203.035	1.8	m/z	-0.00247102	0.00099215	-2.49057	0.0136349	0.275987
412.173	5.64	m/z	0.00170445	0.000686488	2.48286	0.013844	0.278625
105.07	16.54	m/z	-0.000522406	0.000210417	-2.48272	0.0138452	0.278625
479.665	6.13	m/z	0.00116136	0.000468041	2.48132	0.0139145	0.279212
398.283	14.73	n	0.00205227	0.000828698	2.4765	0.0140814	0.28175
538.413	16.95	n	-0.00389693	0.00157552	-2.47343	0.0141994	0.282566
593.699	0.59	n	-0.00242292	0.000978435	-2.47632	0.0142034	0.282566
191.107	15.04	m/z	-0.00075436	0.000305293	-2.47094	0.0142958	0.283594
401.214	11.1	m/z	0.00409368	0.00162176	2.52422	0.014355	0.283961
246.142	8.35	m/z	0.00247294	0.00100019	2.47246	0.0144988	0.28479
453.333	16.19	m/z	-0.00138526	0.000561816	-2.46568	0.0145008	0.28479
289.027	11.28	n	0.00829422	0.00331366	2.50304	0.0145197	0.28479
178.053	1.38	m/z	0.00836462	0.00334156	2.50321	0.0145763	0.285098
221.054	3.59	n	-0.000810348	0.000329153	-2.46192	0.0146493	0.285723
526.329	15.45	m/z	0.0010016	0.000407024	2.4608	0.0146939	0.285792
223.084	4.96	n	0.00244613	0.000995636	2.45685	0.0148514	0.288052
612.833	7.91	m/z	0.00115926	0.000472567	2.4531	0.0150066	0.289502
518.397	16.08	n	-0.00106711	0.000435035	-2.45293	0.0150093	0.289502
304.212	7.57	m/z	-0.00126984	0.000519073	-2.44637	0.0152774	0.291963
248.205	16.02	n	-0.000982263	0.000401588	-2.44595	0.0152946	0.291963
679.651	0.59	n	-0.00212699	0.000868245	-2.44976	0.0153152	0.291963
166.024	16.86	n	0.00217876	0.000891861	2.44293	0.0154192	0.291963
590.351	8.73	n	0.00181967	0.000745464	2.44099	0.0155002	0.291963
257.153	14.92	m/z	-0.00100815	0.00041302	-2.44093	0.0155023	0.291963
145.061	1.99	m/z	0.00153547	0.00062926	2.44011	0.0155451	0.291963
190.09	6.31	m/z	0.00937791	0.00369724	2.53646	0.0155492	0.291963
127.009	2.38	n	0.00222946	0.000913932	2.43941	0.0155659	0.291963
397.248	13.68	n	0.011208	0.00454728	2.46476	0.0155667	0.291963
1176.82	15.86	n	0.0105402	0.0042582	2.47526	0.0156028	0.291963
261.144	2.69	m/z	-0.00134471	0.000551748	-2.43718	0.0156594	0.291963
284.235	13.75	n	-0.000808181	0.000331678	-2.43664	0.0156821	0.291963
535.327	13.37	n	-0.00136664	0.000562056	-2.4315	0.0158997	0.292861
302.224	11.26	n	-0.000707087	0.000290868	-2.43095	0.0159232	0.292861
250.05	7.35	m/z	0.00276023	0.00113079	2.44097	0.0159335	0.292861
536.407	16.88	n	-0.000989169	0.00040697	-2.43057	0.0159397	0.292861
237.185	15.02	m/z	-0.000629708	0.000259081	-2.43055	0.0159406	0.292861
273.092	10.7	m/z	0.00182075	0.000749221	2.43019	0.0160204	0.29304
247.094	9.6	m/z	-0.00123991	0.000510597	-2.42835	0.0160345	0.29304
280.061	10.29	m/z	0.0302392	0.011385	2.65606	0.0160815	0.293129
162.136	14.25	m/z	-0.00115197	0.000474903	-2.42569	0.0161537	0.293392
195.113	5.67	m/z	-0.000885229	0.000365047	-2.42498	0.0161802	0.293392
209.11	9.78	m/z	0.00719183	0.00292574	2.45812	0.0162747	0.29434
323.169	5.44	m/z	-0.00148069	0.000611639	-2.42085	0.0163596	0.294826
515.431	16.54	m/z	-0.0017349	0.000716742	-2.42054	0.0163864	0.294826
117.07	16.3	m/z	-0.000591904	0.000244673	-2.41916	0.0164337	0.294826
172.076	8.99	m/z	0.00302414	0.0012421	2.4347	0.0165121	0.294826
344.226	14.47	n	-0.000456314	0.000188766	-2.41735	0.0165133	0.294826
287.08	10.29	m/z	0.00178622	0.000740496	2.41219	0.0167421	0.297649
174.121	7.05	m/z	-0.00140024	0.000580519	-2.41206	0.0167569	0.297649
238.152	9.23	m/z	-0.00179769	0.000745546	-2.41125	0.0169828	0.300765
493.388	16.17	m/z	-0.00145236	0.000603765	-2.40551	0.0170425	0.300765
211.096	3.12	n	0.00159841	0.000664597	2.40508	0.0170619	0.300765
264.054	6.94	m/z	0.00063947	0.000266087	2.40323	0.0171459	0.301481
184.11	8.66	n	-0.000558441	0.000232534	-2.40155	0.0172229	0.301877
473.362	16.19	m/z	-0.00127094	0.00052937	-2.40084	0.0172551	0.301877
531.752	6.08	m/z	0.000767578	0.000319859	2.39973	0.017306	0.30201
95.4478	16.67	m/z	-0.000804584	0.000336113	-2.39379	0.0175811	0.306043
866.465	5.57	n	-0.00126191	0.000527444	-2.3925	0.0176414	0.306295
185.936	4.13	n	0.00124227	0.000519433	2.39159	0.0176836	0.306295
370.106	5.13	m/z	0.00264438	0.00110497	2.39317	0.0177378	0.306472
224.178	16.32	n	-0.00059271	0.000248241	-2.38764	0.0178696	0.307985
372.142	2.38	m/z	0.000667802	0.00028	2.38501	0.0179944	0.30937
386.318	15.77	n	-0.00098948	0.00041582	-2.37959	0.0182537	0.312397
341.316	12.36	n	-0.00123622	0.000519538	-2.37945	0.0182602	0.312397
160.125	14.25	n	-0.000373946	0.000157693	-2.37135	0.0186541	0.318313
440.761	16.26	m/z	0.0067222	0.00275037	2.44411	0.0186974	0.318313
257.099	5.29	m/z	-0.00096212	0.000406238	-2.36836	0.0188013	0.319206
334.188	11.49	m/z	0.0195455	0.00802132	2.43669	0.0188415	0.319206
505.211	9.48	m/z	0.0103875	0.00429903	2.41624	0.0189074	0.319544
105.07	16.32	m/z	-0.000397501	0.000168221	-2.36297	0.0190698	0.321336
219.089	7.98	n	0.00129159	0.000546763	2.36225	0.0191057	0.321336
245.053	3.89	m/z	0.00750215	0.00312627	2.39972	0.0193288	0.323666
782.627	19.45	n	-0.00136448	0.000578745	-2.35765	0.0193372	0.323666
441.886	7.65	m/z	-0.00146866	0.000623307	-2.35624	0.019409	0.323893
151.148	16.67	n	-0.000548636	0.000232995	-2.35472	0.0194865	0.323893
439.192	0.77	m/z	0.00211373	0.000895774	2.35967	0.0194904	0.323893
457.118	8.6	m/z	0.00831043	0.00320245	2.59502	0.0195374	0.323901
120.093	10.75	m/z	0.00247415	0.00103244	2.39642	0.0195858	0.323934
517.386	16.76	m/z	-0.000882031	0.000375088	-2.35153	0.0196497	0.32422
311.123	3.54	m/z	0.0033789	0.00142334	2.37393	0.0197748	0.325513
281.226	9.98	m/z	-0.00185068	0.0007901	-2.34233	0.0201419	0.330663
288.101	3.12	m/z	-0.00159845	0.00068298	-2.3404	0.0202289	0.330663
326.209	12.43	n	0.000652291	0.000278805	2.33959	0.0202716	0.330663
329.268	14.25	m/z	-0.000684323	0.000292511	-2.33948	0.0202777	0.330663
604.257	6.92	n	-0.00469783	0.00199127	-2.35921	0.0204288	0.331823
592.357	8.71	n	0.00217425	0.000930833	2.33581	0.020477	0.331823
279.211	9.35	m/z	-0.00166732	0.000714055	-2.33501	0.0205247	0.331823
264.052	1.87	n	-0.00211084	0.000904175	-2.33455	0.0205394	0.331823
262.118	6.41	m/z	0.00130667	0.000560074	2.33303	0.0206406	0.332324
406.216	12.36	m/z	0.00883167	0.00378112	2.33573	0.0206659	0.332324
181.101	13.32	m/z	-0.00116062	0.000498156	-2.32982	0.0207933	0.333433
348.087	6.72	m/z	0.00314658	0.0013381	2.35153	0.0208306	0.333433
243.113	9.41	m/z	0.00106921	0.000460333	2.32268	0.0211822	0.337904
390.109	5.69	m/z	0.00585259	0.0023869	2.45197	0.0212363	0.337904
544.41	17	n	-0.00088516	0.000381313	-2.32135	0.0212555	0.337904
229.077	7.55	n	0.00171451	0.000739454	2.31861	0.0214068	0.339534
467.16	5.8	m/z	0.00678682	0.00288246	2.35452	0.0214852	0.340003
327.144	4.08	n	0.00056691	0.000245028	2.31366	0.0216827	0.340801
374.243	12	n	0.000841555	0.0003638	2.31323	0.0217064	0.340801
250.113	8.45	m/z	-0.0011411	0.000493386	-2.3128	0.0217305	0.340801
688.352	8.78	m/z	0.000778169	0.000336564	2.3121	0.0217701	0.340801
316.248	11	m/z	-0.00364212	0.00157537	-2.31192	0.0217803	0.340801
790.571	18.51	m/z	-0.000654198	0.000283099	-2.31085	0.0218405	0.340976
135.11	1.8	m/z	-0.00128727	0.000558031	-2.30681	0.0220843	0.34401
301.212	12.09	m/z	0.00103616	0.000449731	2.30396	0.0222319	0.344944
587.428	16.74	m/z	-0.000987544	0.000428843	-2.30281	0.0222979	0.344944
274.121	13.58	m/z	0.00124103	0.000539002	2.30245	0.0223183	0.344944
102.055	1.42	m/z	-0.000380759	0.000165401	-2.30204	0.0223423	0.344944
447.346	15.91	m/z	-0.000715959	0.000311466	-2.29867	0.0225364	0.34717
277.137	10.26	m/z	-0.00187234	0.000815467	-2.29604	0.0226898	0.348762
363.937	10.95	m/z	0.00204397	0.000883125	2.31448	0.0230828	0.353091
257.19	14.9	m/z	-0.000622812	0.000272151	-2.28848	0.0231341	0.353091
106.05	1.51	m/z	-0.00107611	0.00047036	-2.28784	0.0231718	0.353091
462.134	4.96	n	0.0078179	0.00333061	2.34729	0.0231743	0.353091
358.176	8.8	m/z	-0.00109457	0.000478867	-2.28575	0.0232963	0.354174
167.07	10.77	m/z	0.000947453	0.000415239	2.2817	0.023539	0.357084
675.197	8.75	m/z	0.00080839	0.000354581	2.27984	0.0236512	0.357351
157.045	1.87	n	-0.00167085	0.00073292	-2.27971	0.0236591	0.357351
569.418	16.4	m/z	-0.00132375	0.000580902	-2.27878	0.0237154	0.357426
330.134	9.45	m/z	-0.00997197	0.00432605	-2.3051	0.0240464	0.361302
430.344	15.04	n	-0.00158658	0.000698251	-2.27222	0.0241209	0.361302
290.629	9.68	n	-0.00182341	0.00080255	-2.27202	0.0241283	0.361302
307.111	4.7	m/z	0.00324182	0.00142673	2.27221	0.0241824	0.361336
733.584	17.39	m/z	-0.00400126	0.00176346	-2.26898	0.0244368	0.364354
247.169	14.9	m/z	-0.000602163	0.000265957	-2.26413	0.0246177	0.366267
260.113	2.91	m/z	-0.00109752	0.000485403	-2.26105	0.0248112	0.368359
483.308	15.79	m/z	-0.000934378	0.000413647	-2.25888	0.0249488	0.369613
310.31	16.36	m/z	0.00251217	0.00110879	2.26568	0.0251371	0.371613
226.107	9.38	n	0.000713644	0.000316995	2.25127	0.0254343	0.374445
254.828	15.02	m/z	0.00933877	0.00405133	2.30511	0.0254362	0.374445
381.182	4.98	m/z	0.000848789	0.000377339	2.24941	0.0255546	0.375394
303.134	4.68	m/z	0.00751831	0.00316824	2.37302	0.0256451	0.37593
243.056	7.3	n	0.0139712	0.00613161	2.27855	0.0258399	0.37799
445.292	15.27	m/z	-0.000774141	0.000344962	-2.24414	0.0258977	0.378042
209.128	7.07	m/z	-0.00201578	0.000899703	-2.2405	0.0261422	0.380812
383.709	14.68	m/z	0.0060696	0.00270826	2.24114	0.0263508	0.383049
745.506	16.64	m/z	0.00623936	0.00278024	2.24419	0.0264605	0.383843
696.216	18.85	n	0.018675	0.0081701	2.28578	0.0265413	0.384214
249.185	14.92	m/z	-0.00084941	0.000380493	-2.23239	0.0266762	0.385366
121.028	6.05	m/z	-0.00215888	0.000968077	-2.23007	0.0268325	0.386821
820.532	16.72	m/z	-0.00125656	0.000564554	-2.22576	0.0271251	0.390231
128.053	10.66	m/z	0.00665003	0.00252904	2.62947	0.0273825	0.393122
346.222	7.86	m/z	-0.00181093	0.000816222	-2.21867	0.0276114	0.39471
193.159	16.54	m/z	-0.000678394	0.000305827	-2.21823	0.0276422	0.39471
239.082	10.18	m/z	0.0017275	0.000775182	2.22851	0.0276631	0.39471
463.263	15.18	n	-0.00334341	0.00150704	-2.21853	0.0277764	0.395418
315.105	5.08	m/z	0.00237762	0.00107107	2.21985	0.0278264	0.395418
175.079	8.63	m/z	-0.00247865	0.00111894	-2.21517	0.0279364	0.396174
650.341	8.97	n	0.00179062	0.000809092	2.21312	0.0280034	0.396176
377.693	16.06	m/z	0.00200696	0.000903443	2.22146	0.0280504	0.396176
355.15	8.95	m/z	0.00195514	0.000883953	2.21182	0.0281842	0.397261
416.882	6.18	m/z	0.000955551	0.000432555	2.20909	0.0282814	0.397825
335.87	14.79	n	-0.00158148	0.000716077	-2.20853	0.028349	0.397972
518.232	13.25	m/z	0.00603844	0.00265929	2.27069	0.0286227	0.400544
578.416	16.9	n	-0.000836206	0.000379968	-2.20073	0.0288772	0.400544
449.242	7.42	m/z	-0.00209082	0.000950279	-2.20021	0.0289256	0.400544
353.245	15.36	m/z	-0.001208	0.000549061	-2.20012	0.0289434	0.400544
546.499	18.42	n	0.00314417	0.00142528	2.20601	0.0290498	0.400544
369.287	16.76	n	-0.00087803	0.00039962	-2.19716	0.029135	0.400544
206.087	6.59	m/z	-0.00120537	0.000548647	-2.19698	0.0291479	0.400544
244.052	3.39	n	0.00072617	0.000330614	2.19643	0.0291881	0.400544
208.095	7.96	m/z	0.000881448	0.000401327	2.19633	0.029195	0.400544
173.07	6.21	m/z	0.00166964	0.000760224	2.19624	0.029207	0.400544
235.139	9.7	m/z	-0.000505613	0.000230227	-2.19615	0.0292082	0.400544
341.183	10.16	m/z	0.00269652	0.00122012	2.21005	0.0292725	0.400544
430.303	15.31	m/z	-0.00156581	0.000712563	-2.19744	0.02928	0.400544
488.298	11.97	m/z	-0.00195347	0.000890616	-2.1934	0.0294863	0.402574
466.222	8.19	m/z	0.0029171	0.00133078	2.19202	0.029544	0.402574
206.048	2.28	m/z	0.00150375	0.000686429	2.19069	0.0296186	0.402801
167.143	16.34	m/z	-0.000511462	0.00023372	-2.18835	0.0297798	0.403766
480.201	8.24	m/z	0.00250736	0.00114567	2.18855	0.0298055	0.403766
353.13	9.16	m/z	-0.132547	0.00626418	-21.1594	0.0300644	0.406483
360.45	17.07	m/z	-0.00238577	0.00108907	-2.19065	0.0301556	0.406926
838.557	16.32	m/z	-0.0016781	0.000769804	-2.1799	0.0304152	0.409634
167.079	2.94	m/z	0.000862662	0.000397205	2.17183	0.0310219	0.416999
203.077	1.99	m/z	0.0020738	0.000955223	2.17101	0.0311575	0.418015
363.674	4.02	m/z	0.00064947	0.000299394	2.16928	0.0312176	0.418016
521.607	15.84	m/z	-0.0015032	0.00069353	-2.16746	0.031364	0.419059
303.17	6.72	m/z	0.00195052	0.00089985	2.1676	0.0314667	0.419059
205.548	2.74	m/z	0.000726166	0.000335267	2.16593	0.0314761	0.419059
244.099	9.43	n	0.0011861	0.000548042	2.16425	0.0316066	0.419994
415.142	8.09	m/z	-0.00159823	0.000738804	-2.16326	0.0316839	0.420219
94.0413	3.37	m/z	0.000426059	0.000197111	2.16152	0.0318198	0.420675
192.102	4	m/z	0.000517281	0.000239341	2.16127	0.0318391	0.420675
624.347	16.23	m/z	0.00250933	0.00115492	2.17273	0.031966	0.421552
368.143	9.73	m/z	0.00258945	0.00119148	2.1733	0.0320947	0.422428
332.243	10.01	m/z	-0.00162564	0.000753626	-2.15708	0.0321742	0.422428
554.322	16.28	m/z	-0.00161243	0.000745913	-2.16169	0.0322499	0.422428
221.115	9.88	m/z	-0.00132003	0.000612333	-2.15574	0.0322751	0.422428
555.402	16.64	m/z	0.00217353	0.00100801	2.15625	0.0323416	0.422504
200.068	6.41	m/z	0.00635511	0.00290177	2.19008	0.0324836	0.423564
131.053	6.21	m/z	-0.00141166	0.000656176	-2.15134	0.0326247	0.424608
766.659	12.33	m/z	-0.00122912	0.000571545	-2.15053	0.0327076	0.424893
285.185	9.43	m/z	0.0012587	0.000585743	2.1489	0.0328205	0.425487
340.248	11.59	m/z	0.00195583	0.000907786	2.15451	0.0328755	0.425487
330.498	9.8	m/z	0.00173592	0.000804663	2.15733	0.0329571	0.425557
596.368	16.28	m/z	-0.00125314	0.000583627	-2.14715	0.0330031	0.425557
207.101	1.76	n	0.00752097	0.00349305	2.15312	0.0330864	0.425842
557.455	16.69	m/z	-0.00159296	0.000743074	-2.14374	0.0332369	0.426989
247.953	2.97	m/z	-0.0010771	0.000503486	-2.13928	0.0336014	0.430877
432.195	11.03	m/z	0.00436342	0.00199035	2.19228	0.0336931	0.43126
265.216	13.2	m/z	-0.000497272	0.000232749	-2.13652	0.0338284	0.432197
487.316	15.18	n	-0.000878057	0.00041135	-2.13457	0.033989	0.433454
298.251	13.18	n	-0.000546685	0.000256453	-2.13172	0.0342263	0.435278
583.472	15.02	m/z	-0.00113875	0.000534251	-2.13149	0.0342571	0.435278
155.082	4.91	m/z	-0.000582144	0.000273775	-2.12636	0.034675	0.439785
244.069	5.05	m/z	0.00552397	0.00258387	2.13786	0.0348479	0.440478
270.66	4.96	m/z	-0.00116232	0.000547178	-2.12422	0.0348562	0.440478
270.125	10.11	m/z	0.00177236	0.000829514	2.13663	0.0349965	0.44145
477.234	10.11	m/z	0.00263685	0.00122142	2.15884	0.0350864	0.441785
590.452	17.29	n	-0.0010102	0.000476817	-2.11864	0.0353307	0.444057
215.139	6.39	m/z	0.00102831	0.000485847	2.11653	0.0355114	0.445283
195.147	5.54	n	-0.00032761	0.000154824	-2.11602	0.0355561	0.445283
267.12	10.95	m/z	0.000599409	0.000283563	2.11385	0.0357427	0.4459
254.136	7.86	m/z	0.00103505	0.000489726	2.11354	0.03577	0.4459
131.082	4.52	m/z	-0.000915005	0.000432962	-2.11336	0.0357975	0.4459
181.061	4.91	m/z	0.00111732	0.000529616	2.10967	0.0361057	0.448936
247.129	4.43	m/z	-0.000718773	0.00034096	-2.10809	0.0362442	0.449485
372.238	9.11	m/z	0.00552037	0.00260747	2.11714	0.036279	0.449485
356.201	11.61	m/z	-0.00635813	0.00298854	-2.12751	0.036382	0.449915
437.138	14.68	n	0.00173039	0.000821716	2.10582	0.0364429	0.449915
222.112	8.97	n	-0.00182529	0.000867341	-2.10446	0.0365685	0.450667
522.319	16.08	m/z	0.00461102	0.00217737	2.1177	0.0367844	0.452063
305.127	6.94	m/z	-0.00729917	0.00340603	-2.14301	0.0368117	0.452063
289.8	9.48	m/z	0.00353717	0.0016761	2.11036	0.0369949	0.453513
212.053	13.78	m/z	0.00128639	0.000612957	2.09866	0.0370835	0.453759
357.267	16.72	m/z	-0.000989255	0.000471545	-2.0979	0.0371453	0.453759
241.122	12.43	m/z	-0.0018219	0.000868748	-2.09716	0.0372118	0.453776
143.095	4.1	n	0.000448532	0.000213987	2.09607	0.0373091	0.454166
181.097	6.87	m/z	-0.000527237	0.000251705	-2.09467	0.0374353	0.454908
410.174	9.04	m/z	0.0049056	0.00234234	2.09432	0.0377597	0.45805
213.129	5.85	m/z	0.0018037	0.000863407	2.08905	0.0379499	0.459557
245.186	6.05	m/z	-0.000963152	0.000461224	-2.08825	0.0380163	0.459562
347.08	7.96	m/z	-0.000800903	0.000383823	-2.08665	0.0381627	0.460282
233.153	15.02	m/z	-0.000587892	0.000281807	-2.08615	0.0382081	0.460282
276.09	8.11	m/z	0.0121313	0.0056404	2.15078	0.0384792	0.462682
179.07	2.26	n	-0.0026176	0.00125726	-2.08198	0.0385917	0.462682
194.092	7.98	m/z	0.000696601	0.000334612	2.08182	0.0386067	0.462682
319.165	6.08	m/z	0.00261618	0.00125314	2.0877	0.0387621	0.463746
283.108	10.26	m/z	0.000456608	0.000219776	2.0776	0.0389977	0.465104
352.85	16.04	m/z	-0.00167372	0.000805112	-2.07887	0.0390091	0.465104
566.445	17.02	m/z	-0.00162954	0.000784989	-2.07588	0.0391708	0.465826
262.118	5.08	m/z	0.00150477	0.000724652	2.07654	0.0392035	0.465826
208.108	2.66	m/z	0.000536372	0.000258645	2.07378	0.0393557	0.466396
186.185	13.56	m/z	-0.000846352	0.000408213	-2.07331	0.0393996	0.466396
212.147	7.2	m/z	-0.00177097	0.000854408	-2.07275	0.0394524	0.466396
238.06	7.5	m/z	0.0318142	0.0129574	2.45529	0.0396086	0.467449
252.209	16.54	n	-0.000635171	0.00030691	-2.06957	0.0397524	0.468229
445.329	16.54	m/z	-0.000622207	0.000300755	-2.06881	0.0398242	0.468229
224.12	9.04	n	-0.00172341	0.000833018	-2.06888	0.0398765	0.468229
288.095	6.46	m/z	0.000660601	0.000319766	2.06589	0.0401026	0.470091
471.308	15.91	m/z	-0.00041029	0.000198703	-2.06484	0.0402023	0.470469
339.216	14.73	m/z	0.00165301	0.000801436	2.06256	0.0405007	0.473165
128.053	11.05	m/z	0.00607485	0.00258991	2.34559	0.0409477	0.477525
198.083	1.99	m/z	0.00293229	0.00140554	2.08624	0.0410111	0.477525
394.143	9.51	m/z	0.00711526	0.0032709	2.17532	0.0411739	0.478621
274.187	10.29	m/z	-0.00205146	0.000999349	-2.0528	0.0413686	0.478926
197.19	16.66	m/z	-0.00110107	0.000536453	-2.05251	0.0413973	0.478926
145.065	8.35	m/z	-0.000524497	0.000255552	-2.05241	0.0414065	0.478926
561.272	15.27	n	-0.00129335	0.00063165	-2.04758	0.0418889	0.483702
223.13	12.33	m/z	-0.000575085	0.000280994	-2.04661	0.041979	0.48394
184.084	3.27	n	-0.000425388	0.000207997	-2.04516	0.0421226	0.484793
261.987	3.82	m/z	0.00662179	0.0031169	2.12448	0.0422785	0.485218
205.083	7.45	m/z	-0.000411171	0.000201219	-2.04339	0.0422989	0.485218
361.109	8.6	n	0.0113619	0.00520212	2.18408	0.0424317	0.48594
415.305	15.77	m/z	0.019974	0.00921994	2.16639	0.0425362	0.486249
289.096	8.95	m/z	0.000492325	0.000241318	2.04015	0.0426238	0.486249
127.038	2.76	n	0.00111324	0.000545783	2.03971	0.0426682	0.486249
182.089	8.27	m/z	-0.00194584	0.0009545	-2.03859	0.0427808	0.486736
448.263	14.32	m/z	0.00675386	0.00329087	2.0523	0.0429507	0.487445
277.118	5.9	m/z	0.00066878	0.000328585	2.03533	0.0431106	0.487445
407.204	13.32	m/z	0.0013856	0.000680717	2.0355	0.0431128	0.487445
468.381	16.61	n	-0.000758117	0.000372714	-2.03404	0.0432419	0.487445
512.324	15.27	m/z	-0.0019272	0.000947565	-2.03384	0.043262	0.487445
634.377	8.97	n	0.00159094	0.000782761	2.03247	0.0434021	0.487445
288.217	8.8	m/z	0.00161457	0.00079443	2.03236	0.0434131	0.487445
224.08	3.79	n	0.0012246	0.000603282	2.0299	0.0436652	0.487445
299.103	5.8	m/z	0.000454332	0.000223889	2.02927	0.0437295	0.487445
245.128	7.7	m/z	-0.00103423	0.000509702	-2.02908	0.0437491	0.487445
223.058	4.91	m/z	-0.00167118	0.000822901	-2.03084	0.043767	0.487445
455.159	6.05	m/z	0.00938235	0.00441942	2.12298	0.0438338	0.487445
311.077	8.63	n	0.000739725	0.000364739	2.02809	0.043851	0.487445
564.642	9.73	m/z	-0.00162662	0.000801609	-2.02919	0.0438794	0.487445
383.2	5.95	m/z	0.0010655	0.000525479	2.02768	0.0438932	0.487445
110.073	16.61	n	-0.00033044	0.000163081	-2.02624	0.0440426	0.487768
284.101	5.13	n	-0.000926003	0.000457229	-2.02525	0.0441445	0.487768
246.079	9.56	m/z	0.00473071	0.00231354	2.04479	0.044164	0.487768
356.703	11.61	m/z	0.0165742	0.00776536	2.13438	0.0442024	0.487768
302.129	8.45	m/z	0.00142849	0.000705576	2.02457	0.0443258	0.488025
128.062	14.94	m/z	-0.000414043	0.000204656	-2.02312	0.0443659	0.488025
368.229	5.18	m/z	-0.00114808	0.000567758	-2.02213	0.0444688	0.488386
385.273	15.34	m/z	-0.000635625	0.000314637	-2.02018	0.044672	0.489845
192.048	6.39	m/z	0.00614411	0.0027671	2.22042	0.0447844	0.490304
388.261	12.89	n	-0.00283756	0.00140737	-2.01622	0.045095	0.492281
181.122	16.3	m/z	-0.000474532	0.000235399	-2.01586	0.0451263	0.492281
315.191	14.16	n	0.000563163	0.000279433	2.01538	0.045177	0.492281
483.281	12.14	m/z	0.0247445	0.0109616	2.25738	0.0453	0.49285
301.18	11.95	m/z	-0.00110341	0.000548105	-2.01313	0.0454154	0.493028
252.245	14.52	n	-0.00041684	0.000207149	-2.01228	0.0455057	0.493028
202.09	2.31	m/z	-0.00145329	0.000722245	-2.01219	0.0455416	0.493028
478.237	11.51	m/z	0.0066364	0.0032135	2.06517	0.0455996	0.493028
251.07	13.51	m/z	0.000474508	0.00023604	2.01029	0.0457179	0.49354
208.091	6.92	m/z	-0.00474566	0.00236126	-2.0098	0.0458669	0.494383
311.171	12.45	n	-0.00108927	0.000542635	-2.00738	0.0460289	0.495362
449.362	15.77	m/z	-0.000911663	0.000454427	-2.00618	0.0461575	0.49598
144.11	5.49	m/z	-0.00113881	0.000567867	-2.00541	0.0462466	0.496171
458.296	5.01	m/z	0.0213936	0.0102322	2.09081	0.0464648	0.497745
630.387	15.18	m/z	-0.00955877	0.0045081	-2.12035	0.0466744	0.498431
511.268	10.33	m/z	-0.00493904	0.0024521	-2.01421	0.0467003	0.498431
425.25	4.68	m/z	-0.00119849	0.00059913	-2.00038	0.0467848	0.498431
249.064	4.93	m/z	-0.000546982	0.000273477	-2.0001	0.0468152	0.498431
257.021	5.05	n	0.000592138	0.000296293	1.99849	0.0469915	0.499545
119.085	16.32	m/z	-0.000335574	0.000168051	-1.99685	0.0471705	0.50037
213.007	3.3	m/z	-0.00170548	0.000853865	-1.99736	0.0472128	0.50037
271.165	7.88	m/z	0.00097437	0.000488391	1.99506	0.047367	0.500623
412.154	7.6	m/z	0.00581044	0.00281084	2.06715	0.047442	0.500623
132.021	4.38	n	-0.00210425	0.00105514	-1.99429	0.0474524	0.500623
468.269	4.68	n	-0.00093747	0.000470259	-1.99352	0.047537	0.500756
425.21	12.89	m/z	-0.0037915	0.00190237	-1.99304	0.0476802	0.500767
455.243	15.55	m/z	-0.00109698	0.000550667	-1.99209	0.0476946	0.500767
383.152	11.18	m/z	-0.00279008	0.00140047	-1.99224	0.0477538	0.500767
219.063	8.63	m/z	-0.00105096	0.000527988	-1.99049	0.047872	0.500878
111.044	4.28	n	0.000989922	0.000497666	1.98913	0.0480233	0.500878
305.113	4.02	m/z	0.000632391	0.00031808	1.98815	0.0481321	0.500878
243.093	4.35	n	-0.00190483	0.000958572	-1.98715	0.0482504	0.500878
547.433	17	m/z	-0.00100364	0.000505128	-1.98689	0.0482724	0.500878
457.233	9.93	m/z	0.00288095	0.00144973	1.98724	0.048296	0.500878
267.085	3.72	n	-0.00128016	0.000644571	-1.98607	0.0483646	0.500878
416.197	12.74	m/z	0.00372	0.00186976	1.98956	0.0483764	0.500878
756.211	17.56	m/z	0.00968383	0.00344856	2.80807	0.0484117	0.500878
149.052	2.46	n	0.00191435	0.00096598	1.98177	0.0488475	0.504257
331.226	10.41	m/z	0.00132751	0.000670062	1.98117	0.048915	0.504257
357.188	10.58	m/z	0.00531623	0.00267436	1.98785	0.0489618	0.504257
588.365	14.79	m/z	-0.00124313	0.000627789	-1.98018	0.049028	0.504257
594.477	17.39	m/z	-0.00119689	0.000604961	-1.97846	0.0492423	0.505714
397.198	13.6	m/z	-0.000773982	0.000391476	-1.97709	0.0493788	0.505726
198.056	4.25	m/z	0.00288461	0.00145675	1.98017	0.0493887	0.505726
651.346	15.79	m/z	0.0231512	0.00976772	2.37017	0.0495935	0.506114
408.547	10.85	m/z	0.0023574	0.00119074	1.97978	0.0496214	0.506114
113.057	1.87	m/z	0.00183065	0.000925587	1.97782	0.0496447	0.506114
356.12	3.72	m/z	-0.0017485	0.000886081	-1.9733	0.0498187	0.506538
464.25	12	m/z	-0.00280148	0.00141958	-1.97345	0.0499169	0.506538
483.303	15.38	m/z	0.0014644	0.000742533	1.97217	0.0499417	0.506538
283.132	7.75	n	0.000886165	0.000449423	1.97178	0.0499858	0.506538
162.071	2.69	m/z	0.00906021	0.0041175	2.20041	0.05005	0.506538
831.365	12.74	m/z	-0.0263377	0.0118328	-2.22581	0.0501977	0.506731
451.251	8.19	m/z	0.00365788	0.001853	1.97403	0.0502147	0.506731
467.168	11.18	m/z	0.00214157	0.00108707	1.97005	0.0503752	0.507113
196.066	8.22	m/z	-0.00111591	0.000566717	-1.96908	0.0503981	0.507113
174.113	3.49	m/z	0.000576127	0.000293211	1.96489	0.0507848	0.510266
660.813	8.06	m/z	0.00061699	0.00031472	1.96044	0.0513057	0.514757
282.027	4.3	n	-0.0033742	0.001722	-1.95947	0.0514201	0.514875
264.097	1.85	n	-0.00100312	0.000512037	-1.95909	0.0514653	0.514875
321.067	1.4	m/z	-0.000420706	0.000214858	-1.95806	0.0515862	0.515095
218.139	5.74	m/z	0.000792081	0.000404609	1.95765	0.0516352	0.515095
405.224	13.92	m/z	0.000428205	0.000218961	1.95562	0.0518751	0.5165
211.144	9.65	m/z	-0.000622117	0.000318185	-1.95521	0.0519245	0.5165
142.027	3.49	n	0.00136958	0.000700737	1.95449	0.05201	0.516613
327.137	8.45	m/z	0.00148274	0.000759099	1.95329	0.0521523	0.517288
461.36	16.84	m/z	-0.000714819	0.000366075	-1.95266	0.052228	0.517303
366.735	13.39	m/z	-0.00458718	0.00229046	-2.00274	0.0525736	0.519257
765.46	16.3	m/z	0.00500159	0.00253079	1.9763	0.0525745	0.519257
345.508	9.96	m/z	0.00129816	0.000663387	1.95686	0.0528088	0.520832
251.102	3.37	m/z	0.00123071	0.000632051	1.94717	0.0528866	0.520862
253.118	6.81	m/z	-0.00101139	0.000519824	-1.94564	0.0530714	0.520892
571.433	17	m/z	-0.00104715	0.000538298	-1.9453	0.0531131	0.520892
225.063	2.04	n	0.00214409	0.00110228	1.94514	0.0532031	0.520892
529.572	7.35	m/z	0.00120995	0.000622363	1.94413	0.0533117	0.520892
206.048	1.66	m/z	0.00431802	0.00219513	1.9671	0.053315	0.520892
225.155	13.73	m/z	-0.00186899	0.000961007	-1.94482	0.0534083	0.520892
337.162	10.44	m/z	0.000790151	0.000406815	1.94228	0.0534794	0.520892
236.023	5.44	m/z	0.00140286	0.000720006	1.94841	0.0534881	0.520892
86.1023	1.78	n	-0.00143115	0.000737018	-1.94181	0.0536013	0.521265
374.109	1.58	m/z	0.00107531	0.000554204	1.94029	0.0537233	0.521723
320.178	2.16	n	-0.000415787	0.000214571	-1.93776	0.0540329	0.52352
136.039	4.38	m/z	0.00106907	0.000552026	1.93663	0.0541788	0.52352
521.257	7.88	m/z	0.00431972	0.0022207	1.94521	0.0542344	0.52352
206.167	16.54	n	-0.000737175	0.000380945	-1.93512	0.0543579	0.52352
515.371	17.51	m/z	-0.00652515	0.0033385	-1.95452	0.0544704	0.52352
226.082	2.11	m/z	0.00080121	0.000414458	1.93315	0.054602	0.52352
475.378	16.76	m/z	-0.000805047	0.000416518	-1.9328	0.0546449	0.52352
723.362	11.49	m/z	0.0236085	0.0116601	2.02472	0.054658	0.52352
238.119	2.28	m/z	-0.000964366	0.000499047	-1.93242	0.054693	0.52352
400.842	14.25	m/z	-0.00262185	0.00135246	-1.93858	0.0547026	0.52352
755.603	18.67	m/z	-0.000617026	0.000319416	-1.93173	0.0547778	0.52352
244.088	3.27	n	-0.00104952	0.000543377	-1.93147	0.0548106	0.52352
169.118	12.55	n	-0.00103232	0.000534877	-1.93001	0.0550201	0.524801
382.438	16.67	m/z	-0.00141683	0.000734333	-1.92942	0.0552344	0.526125
457.365	17.29	m/z	-0.00127362	0.000660799	-1.92739	0.0553626	0.526626
239.139	8.63	m/z	0.00145497	0.000755838	1.92497	0.0556236	0.528386
783.234	0.57	m/z	-0.00172369	0.000876982	-1.96548	0.0558391	0.529605
161.071	7.47	m/z	-0.000351372	0.000182817	-1.92199	0.0560004	0.529605
252.209	15.16	n	-0.000265465	0.000138137	-1.92175	0.0560305	0.529605
581.239	14.06	m/z	0.000613704	0.00031938	1.92155	0.0560562	0.529605
338.163	8.09	m/z	-0.00300712	0.00156762	-1.91827	0.0564724	0.529689
415.189	9.41	m/z	0.00216724	0.00112954	1.9187	0.0564833	0.529689
574.259	15.43	m/z	-0.00121121	0.000631261	-1.91871	0.0566027	0.529689
282.191	3.49	m/z	0.0138076	0.00708956	1.9476	0.0566704	0.529689
744.525	18.42	n	0.00231025	0.00120516	1.91697	0.0566815	0.529689
249.084	3.94	m/z	-0.000975755	0.00050925	-1.91606	0.056755	0.529689
242.147	9.38	m/z	0.00118871	0.000620403	1.91603	0.0567663	0.529689
302.138	10.13	m/z	-0.00857927	0.00438049	-1.95852	0.0568324	0.529689
544.622	16.06	m/z	0.0206803	0.00515315	4.01313	0.0568485	0.529689
383.142	0.75	n	0.000915065	0.000477953	1.91455	0.056949	0.529689
643.197	8.6	m/z	0.00894805	0.0036321	2.4636	0.056976	0.529689
179.07	7.78	m/z	-0.000915354	0.000478307	-1.91374	0.0570535	0.529689
462.202	10.49	m/z	0.0023076	0.00120152	1.92056	0.0572631	0.529689
502.777	15.68	m/z	-0.00143635	0.000749488	-1.91645	0.0573173	0.529689
382.188	9.06	m/z	0.00436661	0.00228417	1.91168	0.0574217	0.529689
472.391	19.24	n	0.00338391	0.0017674	1.91463	0.0574824	0.529689
231.08	6.79	m/z	0.00485391	0.00253427	1.91531	0.0575071	0.529689
406.308	15.45	n	-0.0006868	0.000359592	-1.90994	0.0575431	0.529689
131.081	1.85	n	0.000456668	0.000239334	1.90807	0.0577858	0.529689
208.06	8.55	m/z	0.000579746	0.000303849	1.90801	0.0577945	0.529689
770.467	6.26	n	-0.0227459	0.0116536	-1.95184	0.0578102	0.529689
832.569	16.21	m/z	-0.000944272	0.000495161	-1.907	0.0579257	0.529689
533.293	12.84	m/z	0.00254402	0.00132796	1.91573	0.0579259	0.529689
244.112	2.97	m/z	-0.000771406	0.000404574	-1.90671	0.0579633	0.529689
285.15	7.1	m/z	0.00151525	0.000793111	1.91052	0.0580403	0.529689
285.102	2.76	m/z	-0.00118485	0.000621882	-1.90527	0.0581519	0.529689
84.0396	1.4	m/z	-0.00151174	0.000793286	-1.90567	0.0582606	0.529689
285.169	11.15	m/z	0.00124971	0.000656213	1.90442	0.0582765	0.529689
513.276	12.33	n	-0.00247614	0.00130005	-1.90465	0.0583047	0.529689
787.668	16.54	m/z	-0.00103866	0.000545578	-1.90377	0.0583472	0.529689
584.311	15.71	m/z	0.00119011	0.000625015	1.90414	0.058444	0.529877
256.013	1.85	m/z	0.00197229	0.0010355	1.90468	0.0586166	0.530751
145.007	2.59	m/z	0.00116599	0.000613607	1.90023	0.0588136	0.531843
175.087	9.41	m/z	0.00624202	0.00318726	1.95843	0.0592303	0.533011
686.481	15.06	n	0.00499621	0.0026266	1.90216	0.0592801	0.533011
919.708	0.57	m/z	0.00184468	0.000971918	1.89797	0.0592822	0.533011
421.283	12.33	n	-0.00226672	0.00119524	-1.89645	0.0593202	0.533011
806.058	18.14	m/z	-0.00126242	0.000665712	-1.89635	0.0593697	0.533011
1047.6	7.47	n	-0.000581392	0.000306827	-1.89485	0.0595267	0.533011
572.946	8.48	m/z	0.00117521	0.00062022	1.89483	0.0595498	0.533011
404.182	7.07	m/z	-0.000927133	0.000489362	-1.89457	0.0595705	0.533011
705.071	15.57	m/z	0.0223519	0.00858081	2.60487	0.0597414	0.533011
183.113	6.87	m/z	-0.000570231	0.000301325	-1.89241	0.0598519	0.533011
437.36	16.66	m/z	-0.000951004	0.000502553	-1.89234	0.0598613	0.533011
299.16	10.61	m/z	0.00148126	0.000782762	1.89235	0.0598672	0.533011
737.626	16.6	m/z	-0.00163765	0.00086412	-1.89516	0.0599567	0.533011
412.084	4.15	m/z	-0.0018465	0.000976111	-1.89169	0.0600145	0.533011
566.238	9.2	m/z	0.0039608	0.00208002	1.90421	0.0601879	0.533317
727.624	0.59	n	-0.00191644	0.00101371	-1.89052	0.060286	0.533317
374.944	11.05	m/z	0.00147416	0.000776754	1.89785	0.0602908	0.533317
423.221	14.68	m/z	0.00157995	0.000836436	1.8889	0.0603743	0.533317
506.267	9.96	m/z	0.00216623	0.00114672	1.88907	0.0604391	0.533317
158.081	14.11	m/z	-0.00150158	0.000795437	-1.88774	0.0605085	0.533317
218.115	7.5	n	-0.00062316	0.000330544	-1.88525	0.0608172	0.53497
163.087	5.74	m/z	0.00057319	0.000304077	1.88501	0.0608497	0.53497
181.133	6.72	m/z	-0.00145599	0.00077312	-1.88327	0.0611154	0.536141
498.279	7.4	m/z	0.00104812	0.000556713	1.88269	0.061166	0.536141
671.422	18.85	m/z	-0.00107396	0.000570558	-1.8823	0.0612324	0.536141
264.268	16.69	m/z	0.00294183	0.0015535	1.89368	0.0614443	0.536141
156.029	3.59	m/z	-0.000980929	0.000521186	-1.88211	0.0614623	0.536141
482.267	5.52	m/z	-0.00115078	0.000612003	-1.88035	0.0614855	0.536141
552.402	16.36	m/z	-0.00224851	0.00119724	-1.87808	0.0617972	0.536141
195.102	11.1	m/z	-0.00525079	0.0027733	-1.89334	0.0617975	0.536141
316.096	3.64	m/z	0.00134544	0.000716399	1.87806	0.0617999	0.536141
255.17	13.82	n	-0.000978926	0.000521339	-1.87771	0.0618471	0.536141
380.761	0.59	n	-0.00191112	0.00101746	-1.87833	0.0618844	0.536141
404.22	11.56	m/z	0.017961	0.00924873	1.942	0.0619069	0.536141
666.085	17.02	m/z	0.00162612	0.000862701	1.88491	0.0622064	0.538066
645.505	17.29	m/z	0.00365672	0.00195119	1.8741	0.0624128	0.539076
494.823	15.14	n	-0.00559302	0.00282599	-1.97914	0.062478	0.539076
497.272	6.59	m/z	0.000916957	0.000490088	1.871	0.0627762	0.540979
107.07	1.42	m/z	-0.0010549	0.000564186	-1.86977	0.0629484	0.541634
181.067	8.95	n	-0.000920831	0.000492624	-1.86924	0.0630229	0.541634
279.109	3.82	m/z	-0.000600419	0.000321288	-1.86879	0.0630857	0.541634
754.366	9.41	n	0.00249474	0.00133606	1.86724	0.0633316	0.543076
283.131	10.29	n	0.000759756	0.000408153	1.86145	0.0641193	0.548647
464.191	9.53	m/z	-0.00266906	0.00143251	-1.8632	0.0641389	0.548647
243.113	8.09	m/z	0.000526692	0.000283073	1.86062	0.0642365	0.548808
372.727	12.4	m/z	-0.00119671	0.000643794	-1.85884	0.0644897	0.550008
671.346	12.99	m/z	0.0194084	0.0101948	1.90376	0.064535	0.550008
287.102	6.39	m/z	0.000410826	0.000221509	1.85467	0.0650863	0.55253
571.397	17.24	m/z	-0.000732512	0.000394975	-1.85458	0.0650998	0.55253
470.388	16.61	n	-0.000881818	0.000475492	-1.85454	0.0651054	0.55253
181.029	2.04	n	0.000912178	0.000491942	1.85424	0.0651482	0.55253
454.329	15.12	n	-0.000786885	0.000424844	-1.85217	0.0654456	0.554377
238.144	7.88	m/z	0.000674574	0.00036441	1.85114	0.0655947	0.554965
417.205	12.05	m/z	0.00423818	0.00228565	1.85426	0.0659004	0.556184
457.276	10.95	m/z	0.00201101	0.00108371	1.85567	0.0659138	0.556184
175.067	3.89	n	-0.00136723	0.0007399	-1.84785	0.0660715	0.556184
450.188	10.66	m/z	0.00209958	0.0011339	1.85164	0.0661253	0.556184
300.074	9.13	n	0.000560723	0.000303521	1.84739	0.0661382	0.556184
505.425	17.02	m/z	-0.000926733	0.000502358	-1.84476	0.0665216	0.557016
174.113	3.84	m/z	0.000569478	0.00030875	1.84446	0.0665659	0.557016
197.096	12.43	m/z	-0.00188794	0.00102383	-1.844	0.0667006	0.557016
91.0542	16.3	m/z	-0.000261272	0.000141724	-1.84353	0.0667028	0.557016
300.191	12.76	n	0.000529067	0.000287021	1.84331	0.0667351	0.557016
240.147	9.96	n	0.00123132	0.000668015	1.84326	0.0667421	0.557016
537.165	17.81	m/z	-0.00132232	0.000717389	-1.84323	0.0667972	0.557016
262.11	6.87	m/z	0.00331361	0.0017736	1.8683	0.0669553	0.557667
123.055	1.4	m/z	-0.000621676	0.00033783	-1.84021	0.0671909	0.558874
306.256	13.99	n	-0.000696531	0.000378686	-1.83933	0.0673193	0.558874
361.13	8.45	m/z	0.00143004	0.000777724	1.83875	0.0674195	0.558874
204.912	4.47	n	-0.00145591	0.000791751	-1.83884	0.0674212	0.558874
351.204	12.94	m/z	0.00176704	0.000961473	1.83785	0.0675532	0.5593
626.33	12.21	m/z	0.0038287	0.00206727	1.85206	0.0677066	0.5593
302.169	10.49	m/z	-0.00200831	0.00109292	-1.83756	0.0677136	0.5593
412.154	7.35	m/z	0.00506437	0.00268976	1.88284	0.0678229	0.559539
279.122	4.08	n	0.000328011	0.000178781	1.83471	0.0680044	0.560138
190.053	5.82	m/z	0.0169236	0.0089035	1.90078	0.0680563	0.560138
306.064	4.83	m/z	-0.00102704	0.000560085	-1.83372	0.0681522	0.560264
393.176	9.2	m/z	0.00144964	0.000792503	1.82919	0.0688312	0.564002
413.173	9.06	m/z	0.00478962	0.00258526	1.85267	0.0689339	0.564002
139.05	3.94	m/z	-0.00051227	0.000280169	-1.82843	0.0689449	0.564002
362.117	8.97	m/z	0.0095296	0.00495848	1.92188	0.0689844	0.564002
183.113	2.84	m/z	-0.000573096	0.000313512	-1.82799	0.0690119	0.564002
434.324	13.41	m/z	0.00260044	0.0014216	1.82924	0.0693111	0.565783
501.801	15.71	m/z	0.0103004	0.0055776	1.84674	0.0694824	0.566518
639.359	9.41	m/z	-0.00167816	0.000921182	-1.82174	0.0700183	0.570219
546.314	6.28	m/z	-0.012601	0.00514194	-2.45063	0.0703977	0.572445
302.232	10.11	m/z	-0.000772822	0.000424981	-1.81849	0.0704561	0.572445
198.048	7.88	n	0.00221661	0.00121592	1.823	0.0706017	0.57296
378.238	5.44	n	-0.000946959	0.000521286	-1.81658	0.0707489	0.573382
464.337	12.89	m/z	0.00151543	0.000833978	1.81711	0.0708366	0.573382
585.488	15.14	m/z	-0.00150165	0.000826585	-1.81669	0.0709007	0.573382
234.118	9.2	m/z	-0.0018948	0.00104418	-1.81464	0.0711645	0.574415
270.117	5.31	m/z	0.00130257	0.00071815	1.81379	0.07124	0.574415
515.199	12.14	m/z	0.00299298	0.00164998	1.81395	0.0714485	0.574415
323.123	3.69	m/z	-0.00138829	0.000766371	-1.81152	0.0715314	0.574415
925.464	5.47	n	0.000416263	0.000229827	1.8112	0.0715807	0.574415
482.577	10.95	m/z	0.0015638	0.000857686	1.82328	0.0716178	0.574415
312.217	10.08	m/z	-0.001155	0.000638117	-1.81001	0.0717651	0.574415
194.126	14.23	m/z	0.000556518	0.00030753	1.80964	0.0718232	0.574415
273.101	6.51	m/z	-0.00413106	0.00227385	-1.81677	0.0718345	0.574415
271.176	4.08	m/z	0.000463442	0.000256149	1.80927	0.0718818	0.574415
304.24	12.57	n	-0.000519474	0.000287455	-1.80715	0.0722125	0.574415
503.407	19.11	m/z	-0.00214259	0.00118448	-1.8089	0.0722768	0.574415
227.175	10.13	m/z	-0.000796495	0.000440874	-1.80663	0.0722939	0.574415
571.434	16.52	m/z	-0.00116283	0.000643682	-1.80652	0.0723103	0.574415
293.099	10.18	m/z	0.00196015	0.00108449	1.80744	0.072336	0.574415
137.071	6.39	m/z	0.000805139	0.000445744	1.80628	0.0723484	0.574415
388.606	6.34	m/z	0.00508476	0.00263206	1.93185	0.0724924	0.574573
712.439	15.49	m/z	-0.00120866	0.000669365	-1.80569	0.0725333	0.574573
427.218	10.7	m/z	0.00213834	0.00118411	1.80586	0.0726587	0.574912
364.161	4.28	m/z	0.000559873	0.000310499	1.80314	0.0728419	0.575708
310.611	10.01	m/z	-0.00424906	0.0023559	-1.80358	0.0732266	0.576909
288.192	1.66	m/z	0.00204504	0.0011315	1.80738	0.0732513	0.576909
391.22	5.82	n	0.00525531	0.002872	1.82985	0.0733597	0.576909
351.231	13.13	m/z	0.00553068	0.00306519	1.80435	0.0734055	0.576909
280.106	6.41	n	0.000490846	0.000272759	1.79956	0.0734083	0.576909
229.179	3.3	n	-0.000878444	0.000489239	-1.79553	0.0740493	0.581119
539.835	0.57	m/z	0.0027326	0.00151495	1.80375	0.0741109	0.581119
409.706	6.56	m/z	-0.00131772	0.000734201	-1.79477	0.074201	0.581171
478.253	11.49	n	-0.00699008	0.0038868	-1.79842	0.0745635	0.581773
567.313	14.9	m/z	-0.00224226	0.00124413	-1.80228	0.0746074	0.581773
392.2	11.44	m/z	0.00409589	0.00207988	1.96929	0.0746219	0.581773
650.444	17.64	n	0.000759892	0.000424152	1.79156	0.0746864	0.581773
262.636	14.88	m/z	0.0011267	0.000628535	1.79258	0.0747293	0.581773
221.151	13.48	m/z	-0.000543761	0.000303611	-1.79098	0.074779	0.581773
145.122	11.21	m/z	-0.00059036	0.000330012	-1.7889	0.0751141	0.583293
443.158	14.13	m/z	0.0009419	0.000526575	1.78873	0.075142	0.583293
661.359	6.64	m/z	-0.0013549	0.000757902	-1.7877	0.0753156	0.583508
401.193	9.28	m/z	0.00463165	0.00257857	1.79621	0.0753374	0.583508
320.055	5.25	n	-0.00196605	0.00110116	-1.78544	0.0758731	0.586509
165.062	1.35	n	-0.000550592	0.00030861	-1.7841	0.0758932	0.586509
182.045	6.13	m/z	0.000750764	0.000421008	1.78325	0.0760319	0.586524
433.307	16.64	m/z	-0.00108212	0.000606861	-1.78315	0.0760636	0.586524
206.154	7.62	m/z	-0.00108402	0.000609174	-1.77949	0.0766481	0.590377
266.09	4.75	n	0.000505274	0.000284214	1.77779	0.0769279	0.590547
261.064	6.15	m/z	-0.00187649	0.00105562	-1.77761	0.0769574	0.590547
287.146	9.78	m/z	0.00372855	0.00204535	1.82294	0.0771165	0.590547
183.611	3.39	m/z	-0.00113317	0.00063788	-1.77645	0.0771631	0.590547
426.756	18.42	m/z	0.00291032	0.00131126	2.21948	0.0771784	0.590547
189.075	3.09	m/z	0.000912389	0.000513654	1.77627	0.077179	0.590547
262.229	19.5	n	0.000779181	0.000439026	1.77479	0.0774233	0.591765
168.049	5.67	m/z	0.000974286	0.000549191	1.77404	0.0775482	0.59207
1074.64	10.64	n	0.00240355	0.00135545	1.77325	0.0776796	0.592424
528.344	15.34	n	-0.000483375	0.000272848	-1.77159	0.0779551	0.592737
491.299	11.47	m/z	0.00974104	0.00540843	1.80108	0.0781072	0.592737
370.083	0.77	m/z	-0.00595065	0.00311171	-1.91234	0.0781203	0.592737
242.127	6.21	n	-0.00195669	0.00110517	-1.77048	0.0781404	0.592737
451.2	11.47	m/z	0.00195027	0.00107169	1.8198	0.078155	0.592737
417.133	10.75	m/z	-0.000635675	0.000359183	-1.76978	0.0782579	0.592737
247.094	10.21	m/z	-0.000607146	0.000343131	-1.76943	0.0783165	0.592737
299.146	10.46	m/z	0.00169702	0.000959894	1.76792	0.0786299	0.594463
553.425	14.42	m/z	-0.00213841	0.00120833	-1.76973	0.0787777	0.594482
412.284	11.97	m/z	-0.00146306	0.000828128	-1.7667	0.0788033	0.594482
248.092	5.67	m/z	0.0013041	0.000738472	1.76595	0.079028	0.595533
196.146	16.54	n	-0.00056601	0.000320748	-1.76465	0.0791184	0.595569
766.456	9.6	n	0.00189104	0.00107196	1.76409	0.0792138	0.595643
656.144	16.98	n	0.0281736	0.0146059	1.92892	0.0799334	0.600406
185.154	16.34	m/z	-0.00036002	0.000204668	-1.75904	0.0800695	0.60078
238.015	7.96	n	-0.00041483	0.000236021	-1.7576	0.0803163	0.601983
723.599	18.9	m/z	-0.000878381	0.000500402	-1.75535	0.0807079	0.603978
280.062	1.4	m/z	-0.000756973	0.000431307	-1.75507	0.0807559	0.603978
571.354	15.64	n	-0.00153192	0.000873143	-1.75449	0.0808699	0.604181
700.497	15.34	n	0.0157487	0.00888547	1.77241	0.0811611	0.605351
157.061	1.66	m/z	0.000380736	0.000217332	1.75186	0.0813002	0.605351
229.195	15.18	m/z	-0.000730216	0.000416876	-1.75164	0.0813385	0.605351
280.049	7.07	m/z	0.000554846	0.000316796	1.75143	0.0813742	0.605351
683.355	12.26	m/z	0.00470166	0.00267738	1.75607	0.0815068	0.605468
174.055	3.02	m/z	0.000763847	0.0004364	1.75033	0.0815639	0.605468
443.204	18.42	m/z	0.0218004	0.0117805	1.85056	0.08169	0.605759
525.255	10.26	m/z	0.00188421	0.00107463	1.75335	0.0819938	0.606207
631.475	16.88	m/z	0.00568316	0.00324803	1.74972	0.0820254	0.606207
494.192	13.84	m/z	0.000967538	0.000553633	1.74762	0.0820502	0.606207
215.079	4.91	m/z	0.00717623	0.00402359	1.78354	0.082282	0.606207
252.99	7.05	m/z	-0.00231064	0.00131854	-1.75241	0.0823678	0.606207
647.395	14.79	m/z	-0.000841757	0.000482256	-1.74546	0.0824109	0.606207
329.256	12.14	n	0.000812627	0.000465603	1.74532	0.0824344	0.606207
299.043	7.65	m/z	-0.00149182	0.00085443	-1.74599	0.082447	0.606207
521.293	10.01	m/z	-0.00350992	0.00199706	-1.75755	0.0826503	0.607061
286.201	8.66	m/z	-0.00114519	0.000657366	-1.74208	0.0830387	0.608958
452.182	10.8	m/z	-0.000503777	0.000289259	-1.74161	0.0830834	0.608958
399.11	6.61	n	0.00159842	0.000918066	1.74107	0.0831784	0.609013
475.363	15.38	m/z	0.00117077	0.000670622	1.74579	0.0835177	0.610024
442.164	6.44	m/z	0.00848731	0.00479287	1.77082	0.0835179	0.610024
206.021	2.01	m/z	-0.000838346	0.000482276	-1.73831	0.0836649	0.610024
116.071	1.76	m/z	-0.0002668	0.000153535	-1.73772	0.0837695	0.610024
254.167	14.68	n	0.00127251	0.000732608	1.73696	0.0839035	0.610024
295.094	12.31	m/z	0.00192895	0.00110993	1.7379	0.0839285	0.610024
504.796	5.1	m/z	-0.00889969	0.00388835	-2.28881	0.0839671	0.610024
189.091	13.78	m/z	0.000934839	0.000538406	1.73631	0.084019	0.610024
162.136	11.26	m/z	-0.00105214	0.000605779	-1.73684	0.0842056	0.610024
455.324	15.34	m/z	0.00332079	0.00191388	1.73511	0.0842322	0.610024
312.217	8.8	m/z	0.00185347	0.00106803	1.73541	0.0842802	0.610024
293.09	5.1	m/z	0.00311304	0.00177933	1.74956	0.0849147	0.612598
493.269	6.79	m/z	-0.000820529	0.000473947	-1.73127	0.0849163	0.612598
289.132	11.23	m/z	-0.000692862	0.000400359	-1.7306	0.0850353	0.612598
448.228	9.41	m/z	0.00416835	0.00237903	1.75212	0.0850383	0.612598
543.302	7.68	m/z	-0.000635344	0.000367228	-1.73011	0.0851234	0.612598
479.312	9.56	m/z	0.00195604	0.00112986	1.73123	0.0851637	0.612598
91.9549	17.07	m/z	-0.0032433	0.001839	-1.76362	0.0854337	0.613906
217.997	2.04	m/z	0.000405769	0.000234866	1.72766	0.0855619	0.613934
298.06	5.25	m/z	0.000659732	0.000381928	1.72737	0.085614	0.613934
317.187	16.02	m/z	-0.000756842	0.000438498	-1.72599	0.0858715	0.615148
806.965	15.43	m/z	-0.0020874	0.00120956	-1.72575	0.0861572	0.616372
289.118	5.47	m/z	0.00086529	0.000501933	1.72392	0.0862379	0.616372
508.208	9.83	m/z	0.00205278	0.00119054	1.72424	0.086308	0.616372
299.312	16.15	n	-0.0127514	0.00598979	-2.12886	0.0865285	0.617314
221.081	11.95	m/z	-0.00168261	0.000977918	-1.7206	0.0868777	0.618026
598.299	11.08	m/z	0.0030547	0.00176757	1.72819	0.0868936	0.618026
317.153	3.89	m/z	-0.000335506	0.000195044	-1.72015	0.0869212	0.618026
250.153	14.56	n	0.000402365	0.000233959	1.71981	0.0869834	0.618026
380.745	15.49	m/z	0.00208595	0.00120996	1.72399	0.0871248	0.618399
398.695	4.98	m/z	0.000756462	0.000440447	1.71748	0.0874081	0.619619
187.144	5.44	m/z	0.00138677	0.000807494	1.71737	0.0874746	0.619619
300.134	10.29	m/z	0.00088051	0.000512994	1.71641	0.0876041	0.619906
371.219	12.67	m/z	-0.00123427	0.000719439	-1.7156	0.0878148	0.620072
307.079	6.72	m/z	-0.010695	0.00611764	-1.74822	0.0879113	0.620072
155.118	9.35	m/z	0.00100592	0.000586734	1.71443	0.0879683	0.620072
515.265	8.58	m/z	-0.00149981	0.000874831	-1.7144	0.0880352	0.620072
361.164	8.9	m/z	-0.00050867	0.000296798	-1.71386	0.0880729	0.620072
324.115	7.5	n	0.0030215	0.00176353	1.71332	0.0881725	0.620146
245.226	16.54	m/z	-0.000515285	0.000301102	-1.71133	0.0885395	0.621489
942.561	10.26	n	0.00223402	0.00130544	1.71132	0.0885419	0.621489
449.339	16.69	m/z	-0.000841543	0.00049252	-1.70865	0.0890375	0.621857
480.299	15.47	m/z	-0.00092644	0.000542345	-1.70821	0.0891185	0.621857
531.014	0.55	m/z	-0.00190005	0.00110879	-1.71363	0.0892917	0.621857
461.277	12.24	n	-0.00253455	0.00148452	-1.70732	0.0893376	0.621857
441.38	14.56	m/z	-0.0125947	0.00699495	-1.80054	0.0895445	0.621857
629.47	17.07	m/z	0.00154275	0.000901956	1.71044	0.0896255	0.621857
330.144	8.06	m/z	0.00051772	0.000303625	1.70513	0.0896923	0.621857
425.362	15.95	m/z	-0.0009522	0.000558635	-1.70451	0.0898307	0.621857
242.219	16.81	m/z	0.00097353	0.000567809	1.71454	0.0898718	0.621857
178.035	7.3	m/z	-0.000495386	0.000290842	-1.70328	0.0900378	0.621857
241.135	10.9	m/z	0.00171444	0.00100586	1.70445	0.0901678	0.621857
310.229	16.28	n	-0.0007497	0.000440389	-1.70236	0.0902118	0.621857
95.0855	16.67	m/z	-0.000330759	0.000194297	-1.70234	0.0902155	0.621857
316.096	2.81	m/z	0.00129307	0.00075965	1.70219	0.0902437	0.621857
567.234	17.34	m/z	0.00130002	0.000762228	1.70555	0.090248	0.621857
401.329	17.07	m/z	0.00271684	0.00159314	1.70534	0.0904141	0.621857
229.17	13.94	m/z	-0.000986761	0.000580163	-1.70084	0.0905052	0.621857
259.069	4.91	m/z	0.00555461	0.00315964	1.75799	0.0905183	0.621857
203.04	3.64	m/z	-0.0142289	0.0081167	-1.75304	0.0905395	0.621857
635.376	15.04	m/z	0.00178563	0.00104945	1.70149	0.0905785	0.621857
668.403	15.62	m/z	-0.00149792	0.000880535	-1.70115	0.0906138	0.621857
407.219	13.46	m/z	0.0111536	0.00627377	1.77781	0.0906446	0.621857
150.091	4.43	m/z	-0.000973331	0.000572536	-1.70003	0.0906485	0.621857
368.156	3.56	m/z	0.000408796	0.000240582	1.69919	0.0908074	0.622334
588.322	14.35	m/z	0.0171317	0.00959742	1.78503	0.0911184	0.623456
570.355	15.64	m/z	-0.000620424	0.000365519	-1.69738	0.0911501	0.623456
423.38	17.94	m/z	-0.00186465	0.00109841	-1.69758	0.0913743	0.624254
258.101	7.23	m/z	0.00111305	0.000656352	1.69582	0.091446	0.624254
230.121	3.44	m/z	0.000830247	0.000489743	1.69527	0.0915497	0.624349
515.978	11.28	m/z	0.0016718	0.00098348	1.69988	0.0917218	0.624907
1202.65	8.55	n	0.000328192	0.00019377	1.69372	0.0918442	0.624907
701.48	16.64	m/z	0.00269648	0.00159193	1.69384	0.0919251	0.624907
254.801	3.56	m/z	0.000494106	0.000291876	1.69286	0.0920082	0.624907
275.034	4.28	m/z	0.00487164	0.00279634	1.74215	0.0920802	0.624907
247.169	8.92	m/z	-0.00291856	0.00171459	-1.70219	0.0924184	0.626591
237.148	14.52	m/z	-0.00066073	0.00039093	-1.69015	0.0925273	0.62672
320.262	12.86	n	0.0063697	0.00375257	1.69743	0.0926654	0.627045
247.108	9.16	m/z	0.000463032	0.000274158	1.68893	0.0927615	0.627086
307.13	8.78	m/z	-0.00162173	0.00096103	-1.68749	0.0931418	0.62729
375.162	8.66	m/z	-0.00249451	0.00147839	-1.68731	0.0931842	0.62729
215.139	6.72	m/z	0.000730873	0.000433362	1.68652	0.0932245	0.62729
276.126	8.58	m/z	0.00126248	0.000748577	1.6865	0.0932508	0.62729
842.965	15.45	m/z	0.00105863	0.000626774	1.68901	0.0933228	0.62729
467.349	15.97	m/z	-0.00113335	0.000672228	-1.68596	0.0933322	0.62729
171.138	9.43	m/z	0.000765083	0.000453972	1.68531	0.0934578	0.627361
260.051	5.29	m/z	0.000339445	0.000201509	1.68451	0.0936123	0.627361
367.15	3.19	m/z	-0.000343949	0.00020423	-1.68412	0.0936874	0.627361
229.195	15.57	m/z	-0.000870279	0.000516789	-1.68401	0.093709	0.627361
565.434	16.58	m/z	-0.000931739	0.000553429	-1.68358	0.0937934	0.627361
810.482	9.78	n	0.00198922	0.00118267	1.68198	0.0941026	0.628825
556.142	2.76	m/z	-0.0018413	0.00109568	-1.6805	0.094576	0.631383
167.118	9.65	m/z	-0.000744841	0.000444048	-1.67739	0.0949979	0.633134
284.02	1.76	m/z	-0.000744699	0.000443993	-1.67728	0.0950201	0.633134
817.726	0.57	m/z	0.00154748	0.000922314	1.67782	0.0953589	0.634784
372.289	12.76	m/z	-0.00191266	0.00114035	-1.67726	0.0954688	0.634799
284.155	11.51	m/z	0.00137838	0.000821274	1.67834	0.0955434	0.634799
105.034	5.44	m/z	0.00115473	0.000690667	1.67191	0.096076	0.637057
229.055	5.72	m/z	-0.000894043	0.000534923	-1.67135	0.0961859	0.637057
509.296	5.29	m/z	0.00057154	0.000341984	1.67125	0.0962058	0.637057
432.361	16.36	n	-0.000759034	0.000454231	-1.67103	0.0962493	0.637057
292.092	1.48	n	0.00144888	0.000867082	1.67099	0.0964523	0.637232
519.389	15.38	m/z	0.00115786	0.000690882	1.67592	0.0965192	0.637232
599.449	16.42	m/z	0.00363146	0.00217223	1.67176	0.0965503	0.637232
263.07	4.23	m/z	0.0010476	0.000626073	1.67328	0.0967729	0.638096
354.231	10.49	n	-0.00150647	0.000903665	-1.66707	0.0970349	0.639218
213.16	12.24	m/z	-0.000963206	0.000577769	-1.66711	0.0971481	0.639359
450.285	12.26	m/z	0.00149576	0.000898021	1.66561	0.09752	0.641201
296.044	8.75	m/z	0.000392977	0.000236169	1.66397	0.0976541	0.641454
229.195	18.42	m/z	-0.000457746	0.000275193	-1.66336	0.0977754	0.641454
329.471	5.47	m/z	0.000448868	0.000269954	1.66275	0.0978971	0.641454
332.115	9.38	n	0.000554904	0.000334013	1.66133	0.0981837	0.641454
472.288	8.73	n	0.00249967	0.00150502	1.66088	0.0984043	0.641454
535.209	12.74	m/z	-0.00697743	0.00414855	-1.6819	0.098473	0.641454
373.096	12.74	m/z	-0.00235437	0.00141232	-1.66702	0.0985199	0.641454
243.117	2.56	m/z	0.00113569	0.000684617	1.65887	0.0986787	0.641454
425.147	9.16	m/z	-0.00159145	0.000958738	-1.65995	0.0989337	0.641454
250.075	4.96	m/z	0.0165578	0.00818399	2.0232	0.0989658	0.641454
247.144	6.21	m/z	-0.000845884	0.000510444	-1.65715	0.0990259	0.641454
744.523	15.34	n	0.00993235	0.00584777	1.69848	0.099121	0.641454
206.118	2.33	m/z	-0.000757117	0.000457069	-1.65646	0.0991658	0.641454
498.187	8.55	m/z	0.00041396	0.000250071	1.65537	0.0993868	0.641454
751.481	15.38	m/z	0.00638827	0.00383786	1.66454	0.0994444	0.641454
427.926	10.77	m/z	0.00151469	0.000912675	1.65962	0.0995591	0.641454
203.139	2.81	m/z	-0.000721875	0.000436334	-1.65441	0.0995821	0.641454
215.099	2.69	n	0.000556544	0.000336443	1.6542	0.0996254	0.641454
569.893	15.51	m/z	-0.00147099	0.000888835	-1.65496	0.0996649	0.641454
208.097	8.42	m/z	-0.00233035	0.00140897	-1.65394	0.0996783	0.641454
180.042	9.45	n	-0.00155783	0.000942113	-1.65355	0.0997569	0.641454
676.491	17.24	m/z	0.00157348	0.000948841	1.65832	0.0998649	0.641454
241.086	11.33	m/z	-0.00151356	0.000915201	-1.6538	0.0999105	0.641454
494.192	13.65	m/z	0.000803501	0.000486259	1.65241	0.0999886	0.641454
121.037	2.26	n	-0.000659644	0.000399348	-1.6518	0.100113	0.641454
199.006	6.1	m/z	0.00179446	0.0010755	1.6685	0.10018	0.641454
567.284	13.78	m/z	0.00321823	0.00192554	1.67134	0.100234	0.641454
376.248	8.63	m/z	0.00197146	0.00119373	1.65151	0.100339	0.641454
417.239	9.8	m/z	0.00201503	0.00122076	1.65063	0.100352	0.641454
148.112	4.25	m/z	-0.00147679	0.000894701	-1.65059	0.100361	0.641454
351.313	16.64	n	-0.00192376	0.00116567	-1.65035	0.100505	0.641454
325.226	15.51	m/z	-0.00208546	0.00126183	-1.65273	0.100506	0.641454
264.098	4.13	m/z	0.00065141	0.000395132	1.64859	0.100772	0.642528
279.524	14.79	m/z	-0.00137841	0.000835985	-1.64884	0.100859	0.642528
414.144	3.39	m/z	0.00133551	0.000810394	1.64798	0.101162	0.643867
511.26	12.19	n	-0.00165106	0.00100342	-1.64543	0.101421	0.644543
122.068	12.47	m/z	0.00177286	0.00107632	1.64715	0.101453	0.644543
340.494	10.26	m/z	0.00191207	0.00115325	1.65798	0.101555	0.644601
242.175	9.7	m/z	-0.00116374	0.000708212	-1.6432	0.101896	0.646178
297.089	4.98	n	0.000401482	0.000244484	1.64216	0.102098	0.646669
478.262	11.92	m/z	-0.00166916	0.00101583	-1.64314	0.102159	0.646669
248.167	10.64	m/z	-0.000811485	0.000495316	-1.63832	0.102897	0.648589
251.102	6.46	m/z	0.00102515	0.000625811	1.63811	0.10294	0.648589
402.285	11.18	m/z	-0.00163633	0.000999057	-1.63788	0.102997	0.648589
292.101	7.73	m/z	-0.000793005	0.000484263	-1.63755	0.10308	0.648589
589.179	9.45	m/z	-0.00192781	0.00117683	-1.63814	0.103083	0.648589
431.24	14.73	m/z	0.00125797	0.000768306	1.63733	0.10315	0.648589
803.546	17.73	n	0.000944468	0.000577124	1.63651	0.103298	0.648589
342.255	16.54	n	-0.00103305	0.000631815	-1.63506	0.10358	0.648589
448.382	17.66	n	0.000719739	0.000440265	1.63479	0.103636	0.648589
721.486	17.21	m/z	0.00151231	0.00092481	1.63526	0.103723	0.648589
666.857	12.05	m/z	-0.000686085	0.000419817	-1.63425	0.103749	0.648589
163.034	4.7	m/z	0.00117961	0.000721875	1.63409	0.103783	0.648589
832.526	9.96	n	0.00226756	0.00138802	1.63366	0.103873	0.648589
233.092	9.8	m/z	-0.00709709	0.00432687	-1.64024	0.103977	0.648589
281.161	2.91	m/z	-0.00205369	0.00125475	-1.63674	0.10398	0.648589
222.095	6.18	m/z	-0.00075043	0.000459431	-1.63339	0.103984	0.648589
240.075	4.81	m/z	-0.000940119	0.000575746	-1.63287	0.104046	0.648589
355.209	12.79	m/z	0.000875122	0.000536211	1.63205	0.104212	0.64904
220.084	4.47	m/z	-0.000970338	0.000594809	-1.63134	0.104423	0.649072
669.956	16.79	m/z	0.00702356	0.00426492	1.64682	0.104497	0.649072
391.23	9.73	m/z	0.00638716	0.00385992	1.65474	0.104503	0.649072
446.376	17.66	n	0.000517415	0.000317382	1.63026	0.10459	0.649072
648.356	8.95	n	0.00144511	0.000886864	1.62946	0.104758	0.649293
282.071	1.4	m/z	-0.00264564	0.00159317	-1.66061	0.104812	0.649293
405.312	18.88	m/z	0.000891903	0.000547739	1.62834	0.104997	0.649394
252.048	3.84	m/z	-0.000292637	0.000179769	-1.62785	0.1051	0.649394
466.293	14.25	m/z	0.00122099	0.000749503	1.62907	0.105108	0.649394
277.053	11.8	m/z	0.0733609	0.0258852	2.83409	0.105215	0.649481
186.157	12.76	m/z	0.00175265	0.00106882	1.6398	0.105349	0.649731
492.624	8.92	m/z	-0.0114305	0.00548762	-2.08297	0.105668	0.649932
550.314	11.87	m/z	-0.000782732	0.000481771	-1.6247	0.105771	0.649932
777.161	12.47	m/z	-0.000963572	0.000592963	-1.62501	0.105844	0.649932
427.223	7.3	m/z	-0.00133368	0.000820953	-1.62456	0.105848	0.649932
458.287	15.38	m/z	0.00158778	0.000977338	1.62459	0.105848	0.649932
498.252	11.92	m/z	0.00115644	0.000713058	1.62181	0.106396	0.652721
241.128	9.78	m/z	-0.00254345	0.00156701	-1.62312	0.106496	0.652754
324.098	11.36	m/z	0.000782378	0.000483082	1.61956	0.106872	0.653625
212.061	4.98	m/z	-0.000931063	0.000574904	-1.61951	0.106882	0.653625
356.12	4.65	m/z	-0.00143427	0.000885713	-1.61934	0.106919	0.653625
832.582	18.49	m/z	-0.000648019	0.000400589	-1.61767	0.10728	0.65364
291.684	15.66	m/z	0.00123171	0.000761498	1.61748	0.107382	0.65364
521.42	15.95	m/z	-0.000936797	0.000579295	-1.61713	0.107395	0.65364
238.172	11.05	n	0.00056185	0.000347471	1.61697	0.107431	0.65364
207.101	8.45	m/z	0.000615873	0.000380972	1.61658	0.107513	0.65364
414.285	13.41	m/z	-0.0024136	0.0014919	-1.6178	0.107571	0.65364
440.051	1.17	m/z	-0.00524572	0.00312061	-1.68099	0.107579	0.65364
283.126	5.97	m/z	0.000741009	0.000459027	1.6143	0.108007	0.655206
324.134	8.71	m/z	0.00191898	0.00116061	1.65342	0.108025	0.655206
308.222	12.09	m/z	0.00317209	0.00194227	1.63319	0.108142	0.655345
444.763	18.64	m/z	0.0022139	0.00136376	1.62339	0.108254	0.655456
95.0841	8.53	m/z	0.00333501	0.00205357	1.624	0.10841	0.655554
376.123	5.36	m/z	0.00279168	0.00173134	1.61244	0.108459	0.655554
370.162	6.94	m/z	-0.000531428	0.000329773	-1.6115	0.108617	0.655943
374.258	15.97	m/z	0.00267928	0.00162063	1.65323	0.108712	0.655948
360.175	9.06	m/z	0.00399294	0.00245077	1.62925	0.109303	0.658941
325.139	3.92	m/z	0.00111999	0.000696411	1.60824	0.109617	0.660263
549.267	9.16	m/z	-0.00172885	0.00107618	-1.60646	0.109791	0.660741
191.053	5.54	m/z	0.000534207	0.00033272	1.60558	0.109914	0.660906
392.228	12.99	n	0.00872909	0.00536535	1.62694	0.110165	0.661845
414.321	12.12	m/z	-0.00108906	0.000679026	-1.60385	0.110293	0.662045
204.058	7.65	n	-0.000564947	0.000352621	-1.60214	0.110673	0.663752
233.095	4.43	m/z	0.00330438	0.00206217	1.60238	0.111057	0.665229
772.892	12.16	m/z	-0.000875076	0.000546844	-1.60023	0.11111	0.665229
449.905	6.64	m/z	0.000518554	0.000324223	1.59938	0.111285	0.665422
127.027	2.89	n	0.000939897	0.000588042	1.59835	0.111513	0.665422
672.357	6.72	m/z	0.000951181	0.000595064	1.59845	0.111529	0.665422
216.042	7.02	m/z	-0.00068874	0.000430957	-1.59816	0.111569	0.665422
217.182	11.82	m/z	0.00198459	0.00124203	1.59787	0.11162	0.665422
685.452	15.84	m/z	0.00147794	0.000924429	1.59876	0.111799	0.665916
460.208	7.13	m/z	0.00137264	0.000859857	1.59635	0.111958	0.666293
483.428	18.47	m/z	-1.0691	0.190418	-5.61447	0.112212	0.667237
384.184	6.99	m/z	0.00128451	0.00080556	1.59455	0.112449	0.668074
308.013	7.18	m/z	-0.0118323	0.00716001	-1.65256	0.112622	0.668415
224.081	4.02	n	0.000451674	0.000283529	1.59304	0.112698	0.668415
269.151	15.2	m/z	0.00434806	0.00263256	1.65165	0.11281	0.668507
303.191	7.05	m/z	-0.00225652	0.00141714	-1.59231	0.112944	0.668733
333.22	15.34	m/z	-0.023459	0.00864039	-2.71503	0.113104	0.669109
460.208	8.68	m/z	0.00109564	0.000689358	1.58936	0.113527	0.671041
451.296	15.57	m/z	-0.00114638	0.000721542	-1.58879	0.113744	0.67166
416.316	8.8	m/z	0.00228812	0.00143333	1.59636	0.113837	0.67166
588.324	11.54	m/z	0.000946657	0.000596176	1.58788	0.113941	0.67166
226.175	11.71	m/z	-0.00680974	0.00419063	-1.62499	0.114289	0.67166
284.209	15.47	m/z	-0.000885096	0.000556358	-1.59088	0.114336	0.67166
1118.67	10.75	n	0.00220045	0.00138768	1.5857	0.114356	0.67166
447.089	8.63	m/z	0.00718574	0.00356941	2.01315	0.114388	0.67166
1162.69	10.85	n	0.0021806	0.00137523	1.58563	0.114403	0.67166
198.162	16.34	n	-0.000339431	0.000214431	-1.58294	0.114985	0.673947
504.304	8.14	n	0.0014388	0.000909009	1.58283	0.11501	0.673947
226.095	3.02	n	0.000527213	0.000333151	1.58251	0.115083	0.673947
457.2	9.48	m/z	0.00287704	0.00180653	1.59258	0.115517	0.675921
195.076	4.02	m/z	0.000738493	0.000467643	1.57918	0.115844	0.676106
189.038	3.56	m/z	0.0639889	0.0336955	1.89903	0.116007	0.676106
607.429	15.81	m/z	-0.00236603	0.00148905	-1.58896	0.116222	0.676106
602.706	16.74	m/z	0.00735783	0.00463266	1.58825	0.116224	0.676106
242.065	4.13	m/z	-0.000925077	0.000586482	-1.57733	0.116268	0.676106
289.118	6.51	m/z	0.000322709	0.000204598	1.57729	0.116279	0.676106
342.264	11.95	m/z	-0.00130404	0.000826785	-1.57724	0.11629	0.676106
435.287	15.27	m/z	-0.000642051	0.000407113	-1.57708	0.116326	0.676106
393.197	6.97	m/z	0.00257594	0.00162328	1.58688	0.116535	0.676589
271.165	9.48	m/z	-0.00152717	0.000969089	-1.57588	0.116603	0.676589
249.087	5.25	m/z	-0.000635753	0.000403629	-1.57509	0.116784	0.677078
142.077	16.95	n	-0.000406906	0.000258862	-1.5719	0.117523	0.680464
450.243	9.96	m/z	0.00194176	0.00123543	1.57172	0.117564	0.680464
315.177	10.31	m/z	-0.00163165	0.00103848	-1.57119	0.117689	0.680619
286.134	7.05	m/z	-0.00173054	0.00110133	-1.57132	0.117826	0.680846
257.101	1.64	m/z	-0.00127661	0.000813115	-1.57002	0.11796	0.681057
668.415	14.3	m/z	0.00123757	0.000788728	1.56907	0.118205	0.681811
220.108	6.13	m/z	-0.000563382	0.000359158	-1.56862	0.118286	0.681811
923.802	0.55	m/z	-0.00189161	0.00120472	-1.57017	0.118555	0.682795
788.661	19.24	m/z	-0.000802552	0.000512266	-1.56667	0.118781	0.683529
269.211	15.75	m/z	-0.000931942	0.000595058	-1.56614	0.119232	0.68353
343.173	14.42	m/z	0.00289837	0.00184811	1.56829	0.119321	0.68353
262.111	10.36	n	-0.000841971	0.000538416	-1.56379	0.119416	0.68353
255.09	10.29	m/z	-0.000537203	0.000343573	-1.56358	0.119467	0.68353
383.185	4.73	m/z	-0.00112674	0.000720624	-1.56356	0.119471	0.68353
261.098	1.96	m/z	-0.000968148	0.000619423	-1.56298	0.119606	0.68353
273.077	3.12	m/z	-0.000777868	0.000497321	-1.56411	0.11983	0.68353
467.279	6.18	m/z	-0.00937188	0.00475146	-1.97242	0.119837	0.68353
207.133	1.44	n	0.000707874	0.000453199	1.56195	0.11985	0.68353
472.257	10.11	m/z	0.00201143	0.00128786	1.56185	0.119874	0.68353
152.151	16.32	m/z	-0.00104626	0.00066744	-1.56757	0.119906	0.68353
215.118	7.81	m/z	-0.00179996	0.00115222	-1.56216	0.119959	0.68353
430.773	16.9	m/z	-0.00100747	0.000645494	-1.56078	0.120141	0.68401
465.392	16.74	m/z	-0.000742184	0.000475782	-1.55992	0.120328	0.684512
240.097	6.46	m/z	0.000821674	0.000527274	1.55834	0.120702	0.685774
597.192	8.6	m/z	0.00612808	0.00328082	1.86785	0.120747	0.685774
629.475	16.79	m/z	0.00323517	0.00206602	1.5659	0.121045	0.686906
527.267	11.92	m/z	-0.0017349	0.00111431	-1.55693	0.121206	0.686932
193.195	18.42	m/z	-0.000434412	0.000279176	-1.55605	0.121246	0.686932
180.146	13.44	m/z	0.00145713	0.00093691	1.55525	0.121526	0.687954
287.139	5.49	m/z	0.000814697	0.000524684	1.55274	0.122036	0.69028
290.102	5.13	m/z	0.000353005	0.000227499	1.55168	0.12229	0.690869
418.807	14.11	m/z	0.0199331	0.0120649	1.65217	0.122436	0.690869
326.144	5.74	m/z	0.00791974	0.00504691	1.56922	0.122437	0.690869
305.197	8.53	n	0.000700492	0.000451873	1.55019	0.122645	0.691478
302.214	12.76	n	-0.000440615	0.000284456	-1.54897	0.122938	0.692569
451.318	15.79	m/z	-0.000783555	0.00050628	-1.54767	0.123252	0.69271
315.148	4.08	m/z	0.00236223	0.001524	1.55002	0.123317	0.69271
431.192	5.49	m/z	-0.00094076	0.000608049	-1.54718	0.12337	0.69271
136.039	3.69	m/z	0.000409467	0.000264892	1.54579	0.123705	0.69271
302.186	4.05	m/z	0.00457502	0.00290289	1.57602	0.12377	0.69271
986.587	10.38	n	0.0020954	0.00135582	1.54548	0.12378	0.69271
296.807	9.43	n	0.00154587	0.0010003	1.5454	0.123821	0.69271
302.104	11.49	n	-0.000801777	0.000518854	-1.54528	0.123828	0.69271
266.141	4.52	m/z	-0.000817062	0.000528789	-1.54516	0.123858	0.69271
176.128	3.89	m/z	0.000352216	0.000228068	1.54435	0.124054	0.693005
192.103	5.01	n	-0.000455634	0.000295197	-1.54349	0.124261	0.693005
204.105	7.91	m/z	0.0155752	0.00983565	1.58354	0.124529	0.693005
230.054	5.36	m/z	0.00556094	0.00350353	1.58724	0.124547	0.693005
163.087	3.02	m/z	0.000636606	0.00041306	1.54119	0.124819	0.693005
299.085	4.98	n	0.000398609	0.000258655	1.54108	0.124846	0.693005
204.146	12.47	m/z	0.000937078	0.000607749	1.54189	0.124848	0.693005
176.034	2.54	m/z	0.000519557	0.000337148	1.54104	0.124858	0.693005
190.048	3.14	n	0.000442257	0.000287046	1.54072	0.124936	0.693005
195.174	14.7	m/z	-0.000400425	0.000259949	-1.5404	0.125012	0.693005
222.147	6.08	n	-0.00480769	0.00312124	-1.54031	0.125034	0.693005
427.566	6.31	m/z	-0.00110601	0.000718253	-1.53986	0.125151	0.693005
406.164	6.79	m/z	0.00177461	0.00115223	1.54015	0.125241	0.693005
276.055	7.3	m/z	0.00141951	0.000922238	1.5392	0.125304	0.693005
212.055	7.23	m/z	0.000362022	0.000235261	1.53881	0.125409	0.693032
461.168	10.29	m/z	0.00801426	0.00518399	1.54596	0.125702	0.693586
255.268	16.61	m/z	-0.000579127	0.000376679	-1.53745	0.125732	0.693586
239.139	5.49	m/z	-0.000854205	0.000555816	-1.53685	0.12588	0.693586
256.049	8.92	m/z	0.0242003	0.0125432	1.92936	0.125907	0.693586
535.379	18.69	m/z	-0.00119415	0.000776391	-1.53807	0.126096	0.694078
207.044	2.26	m/z	-0.0004456	0.000290354	-1.53468	0.126412	0.695004
586.834	9.96	m/z	0.00373531	0.00241971	1.54371	0.126464	0.695004
367.22	11.13	m/z	-0.00298277	0.00194031	-1.53727	0.126905	0.695133
349.121	7.47	m/z	0.00702132	0.0044185	1.58907	0.126987	0.695133
298.13	10.49	n	-0.000561482	0.000366481	-1.53209	0.12705	0.695133
299.103	9.9	m/z	0.000404347	0.00026398	1.53173	0.127138	0.695133
208.066	7.62	m/z	0.00144952	0.00094615	1.53202	0.127244	0.695133
81.0698	16.67	m/z	-0.000332078	0.000216908	-1.53096	0.127328	0.695133
395.145	7.23	m/z	0.000277936	0.000181572	1.53072	0.127388	0.695133
207.211	14.94	m/z	-0.000363128	0.000237241	-1.53063	0.127411	0.695133
205.061	5.92	m/z	0.000519682	0.000339851	1.52915	0.127777	0.695133
459.215	9.8	m/z	0.00199099	0.00130079	1.53061	0.127841	0.695133
787.673	12.91	m/z	-0.000564779	0.000369437	-1.52876	0.127874	0.695133
601.266	8.63	m/z	-0.00124479	0.000813674	-1.52984	0.12803	0.695133
773.493	12.43	m/z	-0.000493727	0.000323141	-1.5279	0.128086	0.695133
374.282	16.11	n	0.000592216	0.00038763	1.52779	0.128114	0.695133
295.164	3.64	n	0.000322318	0.000210976	1.52775	0.128125	0.695133
595.433	17.56	m/z	0.00104753	0.00068607	1.52685	0.128377	0.695133
501.303	16.86	m/z	0.00275793	0.00180455	1.52833	0.128444	0.695133
601.296	5.95	m/z	-0.000498798	0.000326788	-1.52637	0.128468	0.695133
650.583	18.42	m/z	0.00611567	0.00392564	1.55788	0.128523	0.695133
232.614	11.73	n	-0.00105771	0.000693156	-1.52593	0.128615	0.695133
234.965	3.56	m/z	-0.0310354	0.0162432	-1.91066	0.128647	0.695133
320.171	4.08	m/z	0.000441849	0.000289656	1.52542	0.128702	0.695133
251.089	5.05	m/z	-0.000361846	0.000237261	-1.5251	0.128784	0.695133
586.423	16.06	m/z	-0.00086806	0.000569369	-1.5246	0.128955	0.695359
252.159	14.11	m/z	-0.00159505	0.00104562	-1.52546	0.129025	0.695359
557.163	12.64	m/z	-0.000558299	0.000366409	-1.5237	0.129132	0.695394
268.154	5.39	m/z	-0.000992134	0.000651816	-1.52211	0.129531	0.696362
236.059	3.14	m/z	-0.00108112	0.000710661	-1.52128	0.129737	0.696362
422.239	15.41	m/z	0.00333774	0.00216851	1.53918	0.129823	0.696362
275.089	10.31	m/z	-0.000907974	0.000596992	-1.52092	0.129845	0.696362
138.136	16.32	m/z	-0.00109492	0.000718654	-1.52356	0.12989	0.696362
434.525	10.36	m/z	0.00113911	0.000746778	1.52537	0.129912	0.696362
184.024	3.64	m/z	0.000567582	0.000373367	1.52017	0.130047	0.696388
233.087	6.69	m/z	-0.00116017	0.000763409	-1.51973	0.130128	0.696388
226.216	16.66	m/z	-0.0017115	0.00112357	-1.52327	0.130216	0.696388
293.132	6.28	m/z	-0.00477696	0.00314542	-1.5187	0.130602	0.696814
116.079	9.51	m/z	-0.00220566	0.00145021	-1.52093	0.130706	0.696814
132.007	1.94	m/z	-0.000569336	0.000375471	-1.51633	0.130985	0.696814
324.192	5.9	m/z	0.000879357	0.000580203	1.5156	0.131168	0.696814
439.141	7.93	n	0.0095903	0.00625151	1.53408	0.131191	0.696814
441.209	11.61	m/z	0.00117355	0.000774387	1.51546	0.131203	0.696814
578.369	13.06	m/z	0.00158042	0.00104295	1.51533	0.131425	0.696814
652.454	16.88	m/z	-0.00211015	0.00139217	-1.51572	0.131469	0.696814
211.071	6.39	m/z	0.00497037	0.00321617	1.54543	0.1315	0.696814
220.07	3.04	n	-0.000560528	0.000370168	-1.51425	0.13151	0.696814
543.377	15.38	m/z	0.00187118	0.00123267	1.51799	0.131646	0.696814
434.069	6.89	m/z	0.00402674	0.00248913	1.61773	0.131688	0.696814
234.079	5.03	m/z	0.00600761	0.0039171	1.53369	0.131956	0.696814
471.26	15.57	m/z	0.00865939	0.00566879	1.52756	0.132058	0.696814
242.024	3.79	m/z	0.000358738	0.000237312	1.51167	0.132164	0.696814
476.243	14.73	m/z	0.00148673	0.000982599	1.51306	0.132226	0.696814
120.081	16.32	m/z	0.000913246	0.000604348	1.51113	0.132453	0.696814
876.553	10.11	n	0.00220028	0.00145666	1.5105	0.132471	0.696814
271.085	9.96	m/z	-0.000574547	0.000380457	-1.51015	0.132553	0.696814
347.134	8.29	m/z	0.00347643	0.00228003	1.52473	0.132581	0.696814
263.139	6.13	m/z	-0.000433972	0.000287577	-1.50907	0.132829	0.696814
337.952	17.07	m/z	-0.00165451	0.00109495	-1.51103	0.132898	0.696814
225.136	7.18	n	-0.000475953	0.000315481	-1.50866	0.132933	0.696814
197.064	4.73	m/z	-0.00103292	0.000678513	-1.52232	0.133013	0.696814
172.043	6.34	m/z	-0.000483548	0.000320665	-1.50795	0.133114	0.696814
181.095	4.83	m/z	0.000303954	0.000201624	1.50752	0.133223	0.696814
209.595	6	m/z	0.00508815	0.00332684	1.52942	0.133317	0.696814
166.131	15.23	m/z	0.000726944	0.00048174	1.509	0.133654	0.696814
680.76	17.02	m/z	0.00153859	0.00101859	1.5105	0.133756	0.696814
124.112	11.47	m/z	0.00158869	0.00105528	1.50546	0.133807	0.696814
869.4	17.16	m/z	0.0100677	0.00626167	1.60783	0.133848	0.696814
442.259	14.68	m/z	0.00244416	0.0016214	1.50743	0.133921	0.696814
548.307	15.71	m/z	-0.000859156	0.000571101	-1.50438	0.134045	0.696814
259.621	2.66	m/z	-0.000768609	0.000510935	-1.50432	0.134046	0.696814
277.082	4.63	m/z	0.000532098	0.000353747	1.50417	0.134083	0.696814
301.201	13.18	m/z	0.00171379	0.00113871	1.50503	0.13412	0.696814
403.141	8.58	m/z	0.00607689	0.00401796	1.51243	0.134134	0.696814
221.186	15.95	n	-0.000653124	0.000434289	-1.50389	0.134155	0.696814
388.094	8.75	n	0.000208182	0.000138444	1.50372	0.134199	0.696814
758.067	17.34	n	0.0187328	0.0100028	1.87275	0.134403	0.696942
421.401	18.51	m/z	-0.000625109	0.000415949	-1.50285	0.134424	0.696942
241.104	4.5	m/z	-0.000298977	0.000199061	-1.50194	0.13466	0.697235
257.099	5.54	m/z	-0.00044904	0.000299091	-1.50135	0.134811	0.697235
403.232	7.45	m/z	-0.0286816	0.0178888	-1.60333	0.134842	0.697235
178.056	9.08	n	0.00219446	0.00145954	1.50352	0.134925	0.697235
274.082	8.63	m/z	0.00533447	0.00330662	1.61327	0.134981	0.697235
454.164	8.8	m/z	0.00627921	0.00406651	1.54413	0.135122	0.697448
227.139	8.85	m/z	0.000920728	0.000614752	1.49772	0.135751	0.699037
182.118	6.66	m/z	-0.000422288	0.000281969	-1.49764	0.135772	0.699037
202.115	7.5	m/z	-0.000887554	0.000591495	-1.50053	0.135848	0.699037
274.659	13.44	n	0.000959932	0.00064114	1.49723	0.135903	0.699037
226.127	3.64	m/z	-0.00161547	0.00107791	-1.49871	0.135932	0.699037
347.063	1.06	n	-0.000289819	0.000193669	-1.49646	0.136078	0.69919
298.092	4.98	n	0.000381094	0.000254761	1.49589	0.136228	0.69919
577.482	16.66	m/z	-0.00121475	0.000812299	-1.49544	0.136352	0.69919
485.251	11.33	m/z	0.0945768	0.050843	1.86017	0.136373	0.69919
463.376	16.32	m/z	-0.000867693	0.000580392	-1.49501	0.136464	0.69919
777.663	12.47	m/z	-0.000876234	0.00058653	-1.49393	0.136755	0.699439
189.131	7.73	m/z	0.000908497	0.000608114	1.49396	0.136881	0.699439
557.996	15.18	m/z	0.00281327	0.00188271	1.49427	0.136887	0.699439
180.088	3.17	m/z	0.00221398	0.00148322	1.49268	0.137065	0.699439
1250.74	11.05	n	0.0020437	0.00136956	1.49223	0.13739	0.699439
759.564	16.86	m/z	0.00182603	0.00122452	1.49122	0.137449	0.699439
227.179	11.95	m/z	-0.00176761	0.00118549	-1.49104	0.137637	0.699439
668.413	16.13	m/z	-0.00114499	0.000768067	-1.49074	0.137679	0.699439
161.096	10.58	m/z	0.000446771	0.000299824	1.49011	0.137739	0.699439
388.119	8.82	m/z	0.0498535	0.0291296	1.71144	0.137845	0.699439
203.124	8.6	n	-0.000820497	0.000550962	-1.48921	0.137977	0.699439
297.144	8.55	n	-0.000926935	0.000622465	-1.48914	0.137996	0.699439
323.12	12.99	m/z	0.00303744	0.00203654	1.49147	0.138441	0.699439
810.181	12.31	m/z	-0.000769217	0.000517229	-1.48719	0.138509	0.699439
391.22	6	n	0.00385295	0.00257284	1.49755	0.138622	0.699439
133.076	7.5	m/z	-0.000506867	0.000341043	-1.48623	0.138763	0.699439
333.144	5.87	m/z	0.000635375	0.000427514	1.48621	0.138768	0.699439
217.122	12.43	m/z	-0.000207541	0.00013967	-1.48593	0.13884	0.699439
339.178	8.75	m/z	-0.00115655	0.000778313	-1.48597	0.138885	0.699439
335.182	12.14	n	0.00050251	0.000338316	1.48533	0.139	0.699439
212.092	2.86	m/z	-0.000433814	0.000292152	-1.48489	0.139116	0.699439
477.252	14.94	m/z	-0.0388229	0.0247576	-1.56812	0.139173	0.699439
365.108	2.46	n	0.000431075	0.000290433	1.48425	0.139287	0.699439
445.139	4.5	m/z	0.0011404	0.00076849	1.48395	0.139366	0.699439
256.24	16.17	n	-0.000436022	0.000293838	-1.48389	0.139382	0.699439
433.293	14.61	m/z	-0.000710344	0.000478881	-1.48334	0.139527	0.699439
254.121	7.55	m/z	-0.00119189	0.000803609	-1.48317	0.139573	0.699439
262.048	3.02	m/z	-0.000932496	0.000628755	-1.48308	0.139595	0.699439
179.568	5.57	m/z	-0.000947074	0.000638553	-1.48316	0.139615	0.699439
402.688	0.61	m/z	0.00163091	0.00109956	1.48324	0.139677	0.699439
88.9512	17.14	m/z	0.000988365	0.00066653	1.48285	0.139754	0.699439
615.245	13.51	m/z	0.000956138	0.000645106	1.48214	0.139869	0.699439
155.143	11.82	m/z	0.000380672	0.000256855	1.48205	0.139869	0.699439
283.146	4.86	m/z	0.000374242	0.000252554	1.48183	0.139928	0.699439
210.095	6.41	m/z	0.000826907	0.000558058	1.48176	0.140289	0.700688
271.135	8.55	m/z	0.00157427	0.00105834	1.4875	0.140379	0.700688
129.04	1.4	n	-0.000434688	0.000293998	-1.47854	0.140805	0.70231
369.142	12.14	m/z	-0.000482743	0.000326866	-1.47688	0.141249	0.703862
226.087	5.18	n	0.0019849	0.00134361	1.47729	0.141395	0.703862
234.147	9.08	n	0.000678817	0.000459826	1.47625	0.141419	0.703862
433.319	14.03	n	-0.000466538	0.000316305	-1.47496	0.141764	0.704446
493.275	13.37	m/z	-0.00239658	0.00161455	-1.48436	0.141903	0.704446
357.176	15.51	n	0.00131136	0.000889472	1.47431	0.141939	0.704446
377.172	15.43	m/z	-0.00256931	0.00173956	-1.47699	0.141941	0.704446
248.149	6.51	m/z	0.000596979	0.000405096	1.47367	0.142111	0.704785
312.111	1.42	m/z	0.00245827	0.00166994	1.47208	0.142572	0.706262
1250.9	18.04	n	0.00160177	0.00108744	1.47297	0.142749	0.706262
389.178	6.23	m/z	0.00328587	0.00223144	1.47254	0.142804	0.706262
901.19	17.91	m/z	0.0142258	0.00782101	1.81892	0.143056	0.706262
197.117	7.4	m/z	0.000260671	0.000177378	1.46958	0.143215	0.706262
288.225	13.29	m/z	-0.00110194	0.000749935	-1.46938	0.143325	0.706262
188.096	13.8	m/z	0.000970062	0.000660214	1.46932	0.14335	0.706262
258.098	4.6	n	0.000456103	0.000310477	1.46904	0.143362	0.706262
363.687	10.95	m/z	0.00269439	0.00183047	1.47197	0.143648	0.706262
482.949	7.81	m/z	-0.00744334	0.00410036	-1.81529	0.143661	0.706262
491.764	7.07	m/z	-0.000660122	0.00044984	-1.46746	0.143791	0.706262
404.16	8.32	m/z	-0.000937195	0.000638656	-1.46745	0.143802	0.706262
402.177	5.52	m/z	0.000314583	0.000214384	1.46738	0.143812	0.706262
347.217	9.53	m/z	0.00145912	0.000993819	1.4682	0.143932	0.706262
128.079	8.35	m/z	-0.000824685	0.000561281	-1.46929	0.143998	0.706262
166.078	11.51	m/z	-0.00844115	0.0051353	-1.64375	0.144228	0.706262
1065.61	5.03	n	-0.000842327	0.000574771	-1.4655	0.144324	0.706262
341.182	5.39	m/z	-0.00379647	0.00258359	-1.46945	0.144327	0.706262
283.668	5.95	m/z	-0.000741232	0.000505803	-1.46546	0.144336	0.706262
199.157	9.28	n	-0.000347296	0.000237239	-1.46391	0.144759	0.707572
127.05	1.4	m/z	-0.000679699	0.000464401	-1.4636	0.144842	0.707572
213.631	4.68	m/z	-0.000701997	0.000479799	-1.46311	0.144977	0.707572
217.195	18.42	m/z	-0.000414942	0.000283627	-1.46299	0.14501	0.707572
1088.62	9.83	n	-0.00357848	0.00244576	-1.46314	0.14532	0.708103
317.183	9.58	m/z	0.00370993	0.00249798	1.48517	0.145337	0.708103
278.121	10.49	m/z	-0.0062165	0.00423163	-1.46906	0.145424	0.708103
243.111	9.75	n	-0.000627308	0.000429806	-1.45951	0.145962	0.708963
174.136	12.55	m/z	-0.000990066	0.000678577	-1.45903	0.146102	0.708963
302.224	15.16	n	-0.000312138	0.000214164	-1.45747	0.146525	0.708963
220.104	13.41	m/z	0.00140733	0.000964584	1.459	0.146614	0.708963
183.138	16.34	m/z	-0.000348455	0.000239146	-1.45708	0.146632	0.708963
523.618	16.26	m/z	-0.00115589	0.000793214	-1.45722	0.146672	0.708963
603.323	16.17	m/z	0.0246768	0.0159895	1.54331	0.14674	0.708963
351.199	12.81	m/z	-0.00384826	0.0026412	-1.45701	0.146817	0.708963
111.117	16.34	m/z	-0.000312975	0.000214917	-1.45626	0.146857	0.708963
156.062	5.05	n	-0.000334677	0.00023002	-1.45499	0.147209	0.708963
536.28	10.29	m/z	0.00302644	0.00206927	1.46256	0.147232	0.708963
433.204	6.74	m/z	0.00292061	0.00200646	1.45561	0.147378	0.708963
191.089	8.17	m/z	-0.00157645	0.00108353	-1.45492	0.147715	0.708963
1110.75	15.43	n	0.0033022	0.00227076	1.45423	0.147715	0.708963
481.304	12.38	n	-0.00211758	0.00145727	-1.45312	0.147798	0.708963
264.035	8.92	m/z	0.000912885	0.000628241	1.45308	0.147801	0.708963
275.1	6.08	m/z	0.000638851	0.000439984	1.45199	0.148041	0.708963
489.357	13.94	m/z	-0.00112139	0.000772932	-1.45082	0.14838	0.708963
671.594	16.81	m/z	0.00261522	0.00180323	1.4503	0.148517	0.708963
141.054	11.1	m/z	-0.000856938	0.000590918	-1.45018	0.148544	0.708963
275.102	9.01	m/z	0.000859891	0.00059295	1.45019	0.148564	0.708963
224.107	16.64	m/z	0.00152538	0.00104916	1.4539	0.148585	0.708963
265.022	8.95	m/z	-0.000804755	0.000555136	-1.44965	0.148714	0.708963
162.038	7.96	m/z	0.00396382	0.00256877	1.54308	0.148761	0.708963
352.165	7.37	m/z	-0.0012348	0.000851813	-1.44961	0.148782	0.708963
393.203	14.68	m/z	0.00106497	0.000734807	1.44932	0.148783	0.708963
437.898	11.05	m/z	0.00418284	0.00287318	1.45582	0.148809	0.708963
99.0378	2.89	m/z	0.00254716	0.00175614	1.45043	0.149012	0.708963
296.596	7.73	m/z	-0.00383545	0.00263264	-1.45689	0.149111	0.708963
229.092	7.68	m/z	0.000429421	0.000296547	1.44807	0.149132	0.708963
542.632	11.61	m/z	0.0024191	0.00166715	1.45104	0.149293	0.708963
276.031	8.99	m/z	-0.011122	0.00653091	-1.70298	0.149302	0.708963
402.159	6.79	m/z	0.00722643	0.00477078	1.51473	0.149346	0.708963
557.306	12.99	m/z	0.00726862	0.00498387	1.45843	0.149394	0.708963
291.111	7.98	m/z	0.000406563	0.000281134	1.44615	0.149669	0.708963
554.328	12.91	n	0.00440821	0.00304958	1.44551	0.149919	0.708963
237.164	14.13	m/z	-0.00107683	0.000744993	-1.44543	0.149959	0.708963
347.168	13.96	m/z	0.00790072	0.00544285	1.45158	0.149984	0.708963
212.088	7.73	n	-0.00085695	0.000593088	-1.44489	0.150022	0.708963
246.164	2.46	m/z	-0.00111543	0.000772025	-1.44482	0.150066	0.708963
263.103	6.26	m/z	0.000484967	0.00033575	1.44443	0.150153	0.708963
173.129	3.62	m/z	0.00042991	0.00029764	1.4444	0.150161	0.708963
242.117	6.28	m/z	0.000325703	0.000225583	1.44383	0.150322	0.708963
214.144	10.64	m/z	0.000657458	0.000455359	1.44382	0.150323	0.708963
729.409	12.14	m/z	0.0069136	0.00475179	1.45495	0.150353	0.708963
410.123	1.51	m/z	0.000973977	0.00067509	1.44274	0.150629	0.708963
578.697	0.59	m/z	-0.000937544	0.000649377	-1.44376	0.150636	0.708963
274.225	9.33	n	-0.00164855	0.00114255	-1.44286	0.150715	0.708963
299.237	10.75	m/z	0.00105829	0.000733671	1.44246	0.150746	0.708963
249.118	9.7	m/z	-0.000462034	0.000320378	-1.44215	0.150793	0.708963
167.118	9.83	m/z	-0.000547113	0.000379416	-1.44199	0.15084	0.708963
385.232	4.23	n	-0.000589119	0.000408603	-1.44179	0.150895	0.708963
559.783	7.3	m/z	0.000272271	0.000189127	1.43962	0.151508	0.71067
132.081	7.57	m/z	0.00456949	0.00314154	1.45454	0.151586	0.71067
237.1	7.96	n	0.000564089	0.000391966	1.43913	0.151646	0.71067
288.061	2.76	m/z	-0.00125659	0.000873114	-1.4392	0.151722	0.71067
875.486	4.35	n	0.000404794	0.000281511	1.43793	0.151986	0.71067
339.032	4.83	n	-0.000733581	0.000510214	-1.43779	0.152025	0.71067
498.368	17.02	n	-0.000547311	0.000380715	-1.43759	0.152083	0.71067
417.347	17.02	n	-0.000565905	0.00039365	-1.43758	0.152084	0.71067
167.085	14.35	m/z	0.00171029	0.00118947	1.43786	0.152219	0.71067
126.1	7.86	m/z	-0.000992778	0.00069089	-1.43695	0.152359	0.71067
323.132	5.34	m/z	-0.000973598	0.000677827	-1.43635	0.152434	0.71067
247.094	5.49	m/z	0.000567438	0.000395103	1.43618	0.152483	0.71067
195.078	8.27	n	-0.000969253	0.000675073	-1.43578	0.152598	0.710727
247.049	4.18	m/z	-0.000283387	0.000197566	-1.43439	0.152992	0.711491
181.061	3.51	m/z	0.00046893	0.000326963	1.4342	0.153046	0.711491
689.532	17.29	m/z	0.0025997	0.00181254	1.43429	0.153068	0.711491
391.193	9.38	m/z	0.0014607	0.00101878	1.43377	0.153177	0.711521
655.491	17.79	m/z	-0.000893134	0.000623214	-1.43311	0.153357	0.711663
635.486	16.56	m/z	-0.000908584	0.000634417	-1.43216	0.15363	0.711663
249.086	3.69	n	-0.000418729	0.000292403	-1.43202	0.153667	0.711663
396.706	11.21	m/z	0.00118558	0.000825543	1.43612	0.153706	0.711663
226.119	5.1	m/z	0.000617669	0.000431372	1.43187	0.153718	0.711663
298.06	9.38	m/z	0.000357565	0.000249879	1.43095	0.153974	0.712314
514.235	13.08	m/z	0.00766762	0.00518641	1.4784	0.154143	0.712314
160.133	6.31	m/z	-0.000356902	0.000249533	-1.43028	0.154166	0.712314
617.271	12.24	m/z	-0.00359879	0.00250847	-1.43466	0.154739	0.71401
312.217	9.6	m/z	-0.00106286	0.000744155	-1.42827	0.154742	0.71401
192.102	4.47	m/z	0.00074649	0.000522802	1.42786	0.15486	0.71401
266.261	16.67	n	-0.000360706	0.00025267	-1.42758	0.154943	0.71401
377.178	7.5	m/z	-0.00109572	0.000767987	-1.42674	0.155183	0.714643
136.064	4.81	n	-0.000319572	0.000224194	-1.42543	0.155562	0.71533
274.051	5.34	m/z	-0.000825591	0.000579143	-1.42554	0.155814	0.71533
253.104	6.59	m/z	0.000169055	0.000118674	1.42454	0.155819	0.71533
577.48	19.45	m/z	0.00380923	0.00264549	1.4399	0.15589	0.71533
429.261	16.38	m/z	-0.00137129	0.000963053	-1.4239	0.156011	0.71533
365.266	15.23	m/z	0.00121456	0.000853357	1.42328	0.156183	0.71533
325.088	4.68	m/z	0.00421311	0.00293226	1.43682	0.156237	0.71533
639.445	16.54	m/z	-0.00122091	0.000854551	-1.42872	0.156365	0.71533
724.636	12.16	m/z	-0.000754372	0.000530277	-1.4226	0.156379	0.71533
462.202	10.68	m/z	0.00214837	0.00150961	1.42313	0.156449	0.71533
461.194	10.7	m/z	-0.00146189	0.00102752	-1.42273	0.156462	0.71533
575.167	15.55	m/z	-0.00416656	0.00280387	-1.48601	0.156715	0.716015
227.179	14.68	m/z	0.000861694	0.000607028	1.41953	0.157271	0.71784
380.112	2.49	m/z	-0.00155414	0.00109496	-1.41936	0.157321	0.71784
409.199	10.46	m/z	0.00162556	0.00114194	1.42352	0.157496	0.718171
691.46	16.02	m/z	0.00195332	0.00137708	1.41844	0.157602	0.718183
603.323	15.79	m/z	-0.00293984	0.00206756	-1.42189	0.157967	0.719376
412.284	13.37	m/z	-0.00143908	0.00101591	-1.41655	0.15814	0.719536
693.43	16.28	m/z	0.000984893	0.000695354	1.41639	0.158209	0.719536
336.141	9.3	m/z	0.000896612	0.00063364	1.41502	0.15865	0.720816
559.249	10.26	m/z	0.00152236	0.0010727	1.41919	0.158698	0.720816
225.183	14.63	m/z	-0.00044457	0.000314387	-1.41409	0.158861	0.721089
204.183	15.04	m/z	0.00100506	0.000710235	1.41511	0.159138	0.721873
255.102	7.23	n	-0.0248392	0.0171624	-1.44731	0.159323	0.722164
136.945	2.76	m/z	-0.0012102	0.000856885	-1.41232	0.159409	0.722164
633.47	16.64	m/z	-0.000547789	0.000388225	-1.41101	0.159765	0.723306
365.732	13.39	m/z	-0.00144182	0.00102197	-1.41083	0.16002	0.723588
479.353	17.34	m/z	-0.0011241	0.000796743	-1.41086	0.160239	0.723588
498.164	10.23	n	0.000431985	0.000306607	1.40892	0.160381	0.723588
336.076	3.64	m/z	-0.0364131	0.0247499	-1.47124	0.16062	0.723588
100.082	3.51	m/z	-0.00135154	0.000957954	-1.41086	0.160731	0.723588
255.134	4.65	m/z	-0.000843247	0.000599161	-1.40738	0.160837	0.723588
283.223	13.92	n	-0.000655265	0.000465764	-1.40686	0.16099	0.723588
836.541	16.13	m/z	-0.00175556	0.00124385	-1.4114	0.161029	0.723588
303.207	7.07	m/z	-0.00389376	0.00274032	-1.42091	0.161091	0.723588
501.281	14.92	m/z	-0.000844412	0.000598821	-1.41013	0.161225	0.723588
424.758	18.51	m/z	0.00181178	0.00128377	1.4113	0.161355	0.723588
467.349	15.77	m/z	-0.000581957	0.000414021	-1.40562	0.161358	0.723588
491.263	14.45	m/z	0.00274888	0.00195394	1.40684	0.161531	0.723588
665.418	17.04	m/z	0.00284932	0.00202803	1.40497	0.161672	0.723588
525.106	8.63	m/z	0.00551224	0.00365018	1.51013	0.161944	0.723588
404.122	8.4	n	0.000386378	0.000275314	1.40341	0.162016	0.723588
180.046	9.3	n	-0.0100653	0.00707608	-1.42244	0.162114	0.723588
369.18	9.18	m/z	0.00168965	0.00120428	1.40304	0.162133	0.723588
198.128	6.99	m/z	0.00660966	0.00434095	1.52263	0.162182	0.723588
247.64	2.66	m/z	0.000338887	0.000241639	1.40245	0.1623	0.723588
355.172	11.59	m/z	0.0011068	0.000788536	1.40361	0.162349	0.723588
205.093	4.45	m/z	-0.00223725	0.00159243	-1.40493	0.162446	0.723588
458.272	7.78	n	0.00114292	0.000815245	1.40194	0.162453	0.723588
293.147	7.1	m/z	0.000533586	0.000380766	1.40135	0.16263	0.723588
630.382	11.15	n	-0.0108101	0.00763752	-1.41539	0.162696	0.723588
401.859	10.64	m/z	0.00177351	0.00125821	1.40955	0.162698	0.723588
671.414	16.13	n	-0.00039068	0.000278842	-1.40108	0.16271	0.723588
803.361	17.19	m/z	0.00811747	0.00560072	1.44936	0.162737	0.723588
271.205	12.99	m/z	0.00065931	0.00047096	1.39993	0.163054	0.724124
233.165	9.65	m/z	0.00676511	0.00473487	1.42878	0.163066	0.724124
444.131	5.13	n	0.00117709	0.000841325	1.3991	0.163303	0.72447
530.253	15.47	m/z	0.00110247	0.000779223	1.41483	0.163574	0.72447
152.056	2.21	n	0.000468296	0.000335107	1.39745	0.163795	0.72447
413.305	14.68	m/z	-0.000741289	0.000530459	-1.39745	0.163796	0.72447
607.309	12.96	m/z	0.00390265	0.00277595	1.40588	0.163835	0.72447
666.49	18.25	m/z	0.0115979	0.00803963	1.44259	0.163886	0.72447
336.866	5.08	m/z	-0.0079244	0.00465484	-1.7024	0.163893	0.72447
288.088	10.9	n	0.000550827	0.000394427	1.39652	0.164074	0.72447
313.125	6.21	m/z	-0.000671955	0.000481325	-1.39605	0.164216	0.72447
107.085	16.61	m/z	-0.00022865	0.000163806	-1.39586	0.164275	0.72447
211.119	1.35	m/z	-0.000890325	0.000637854	-1.39581	0.164288	0.72447
315.687	8.73	m/z	0.00111076	0.000796106	1.39524	0.164459	0.724689
818.56	15.1	n	-0.00511784	0.00366791	-1.3953	0.164625	0.724689
290.188	12.94	n	0.000278736	0.000199866	1.39461	0.16465	0.724689
258.074	5.29	m/z	-0.00076957	0.000552074	-1.39396	0.164846	0.725093
752.426	16.32	n	-0.000698682	0.000501414	-1.39342	0.165008	0.725264
240.092	6	m/z	-0.00101039	0.000725052	-1.39354	0.165093	0.725264
414.202	9.58	m/z	0.00135392	0.000972199	1.39264	0.165244	0.725321
354.279	12	m/z	-0.00141895	0.00101809	-1.39375	0.165315	0.725321
447.143	5.13	m/z	0.00249764	0.001794	1.39222	0.165441	0.725321
378.202	15.16	n	-0.000757659	0.000544405	-1.39172	0.165523	0.725321
273.167	9.85	m/z	0.000748768	0.000538302	1.39098	0.165747	0.725845
481.229	9.96	m/z	0.00189847	0.00136462	1.39121	0.166237	0.727534
265.116	5.9	m/z	-0.00116895	0.000843928	-1.38513	0.167526	0.73119
482.399	16.34	m/z	0.00210899	0.00152102	1.38657	0.167526	0.73119
219.047	10.11	m/z	-0.00130212	0.000940363	-1.3847	0.167657	0.73119
283.085	9.53	m/z	0.000887741	0.000641173	1.38456	0.167701	0.73119
635.361	5.9	m/z	-0.000612758	0.000442597	-1.38446	0.167752	0.73119
378.223	12.43	n	0.00147424	0.00106538	1.38377	0.16794	0.73119
145.122	14.5	m/z	0.00345632	0.0024	1.44013	0.167993	0.73119
193.086	9.06	m/z	-0.00406003	0.00293131	-1.38506	0.168013	0.73119
820.818	0.55	m/z	-0.0017891	0.00129284	-1.38385	0.168082	0.73119
405.333	17.73	m/z	0.00108534	0.000784781	1.38299	0.168227	0.73119
186.103	11.8	n	-0.000873635	0.000631771	-1.38283	0.168227	0.73119
546.772	7.28	m/z	-0.000596225	0.00043128	-1.38246	0.168344	0.731239
313.375	16.04	m/z	-0.00105969	0.000767011	-1.38158	0.168785	0.731648
314.15	8.37	m/z	0.000501998	0.000363547	1.38083	0.168841	0.731648
799.608	18.42	n	0.0222272	0.0159342	1.39494	0.168852	0.731648
399.703	5.44	m/z	0.00050967	0.000369127	1.38075	0.168868	0.731648
401.28	14.16	m/z	0.00337402	0.00242678	1.39033	0.168963	0.731648
368.145	5.05	m/z	0.00094283	0.000683392	1.37963	0.16921	0.731894
234.118	9.83	m/z	-0.00152667	0.00110576	-1.38066	0.16923	0.731894
309.687	9.28	m/z	0.00312149	0.00222834	1.40081	0.169601	0.733045
230.175	9.38	m/z	-0.000252582	0.000183308	-1.37791	0.16974	0.73319
659.473	16.3	n	-0.000535224	0.000388547	-1.3775	0.169866	0.733278
716.526	0.59	m/z	0.00204902	0.00148515	1.37967	0.170254	0.733783
387.179	14.88	n	-0.00123543	0.000897895	-1.37592	0.170354	0.733783
397.323	15.86	n	-0.000508602	0.000369756	-1.37551	0.170483	0.733783
117.981	2.04	m/z	0.000501365	0.000364536	1.37535	0.170538	0.733783
324.622	3.17	m/z	-0.000404353	0.000294271	-1.37408	0.170923	0.733783
754.574	19.5	m/z	0.00193394	0.00140154	1.37987	0.170935	0.733783
416.337	12.43	m/z	-0.00066863	0.000486666	-1.3739	0.170981	0.733783
193.57	2.16	m/z	-0.000355547	0.000258829	-1.37367	0.171051	0.733783
599.347	12.14	m/z	-0.00202766	0.00147534	-1.37437	0.171053	0.733783
138.066	4.3	m/z	-0.00125473	0.000913369	-1.37374	0.171109	0.733783
629.456	15.04	m/z	-0.00240119	0.00174457	-1.37638	0.171245	0.733783
130.013	5.72	n	0.00105839	0.000769728	1.37501	0.171248	0.733783
128.053	8.78	m/z	0.00686246	0.00498566	1.37644	0.171359	0.73379
163.056	5.95	m/z	-0.000637897	0.000464811	-1.37238	0.17146	0.73379
193.05	11.13	m/z	0.0036682	0.00267284	1.3724	0.171647	0.734137
499.295	17.79	m/z	-0.000866535	0.000631847	-1.37143	0.171884	0.73457
219.15	9.08	m/z	0.000865166	0.000631162	1.37075	0.171959	0.73457
354.029	11.23	m/z	0.0146584	0.00820965	1.78551	0.172162	0.734989
302.104	10.88	n	0.000321779	0.000235213	1.36803	0.172807	0.737288
384.274	10.44	m/z	-0.000982548	0.000719414	-1.36576	0.173533	0.739866
176.074	4.28	m/z	-0.00127117	0.000930023	-1.36682	0.173624	0.739866
311.055	4.4	m/z	-0.000470868	0.000345183	-1.36411	0.174036	0.740783
366.177	3.62	m/z	0.000285274	0.000209136	1.36406	0.174051	0.740783
517.749	5.74	m/z	0.000745214	0.000546631	1.36329	0.174295	0.741134
204.115	16.28	n	-0.000471613	0.00034598	-1.36312	0.174347	0.741134
617.999	15.79	m/z	-0.00209248	0.00153216	-1.3657	0.174545	0.741523
851.529	17	n	-0.000936264	0.00068771	-1.36142	0.174904	0.742267
335.206	12.33	m/z	0.00122167	0.000895113	1.36482	0.175069	0.742267
184.628	4.08	m/z	-0.000663086	0.000487319	-1.36068	0.175116	0.742267
233.113	1.46	m/z	-0.00122184	0.000898046	-1.36055	0.175156	0.742267
139.058	8.53	m/z	-0.00254629	0.00187152	-1.36054	0.175253	0.742267
306.119	4.23	m/z	0.000671951	0.000494339	1.35929	0.175555	0.74261
129.066	2.59	m/z	-0.000742263	0.000546235	-1.35887	0.175687	0.74261
225.185	14.16	m/z	-0.000187331	0.000137921	-1.35825	0.175885	0.74261
661.413	14.11	m/z	0.00543064	0.00375458	1.44641	0.17595	0.74261
531.407	18.42	m/z	-0.0018373	0.00135002	-1.36094	0.175963	0.74261
441.761	16.26	m/z	0.00240232	0.00176584	1.36044	0.175974	0.74261
201.137	7.23	n	0.000806185	0.000594024	1.35716	0.17623	0.743241
237.056	3.97	m/z	0.00060908	0.000449054	1.35636	0.176483	0.743414
506.288	4.83	m/z	-0.00055986	0.000412863	-1.35604	0.176585	0.743414
511.265	7.42	m/z	-0.000725419	0.000534961	-1.35602	0.176592	0.743414
238.09	2.31	m/z	0.00106516	0.000785513	1.356	0.176742	0.7436
319.201	6.49	m/z	-0.00244268	0.00179772	-1.35877	0.17695	0.74366
239.081	11.64	m/z	0.000791022	0.000583557	1.35552	0.17697	0.74366
535.089	15.57	m/z	0.0178085	0.0108933	1.63481	0.177428	0.745135
180.102	3.62	m/z	0.000430145	0.000317987	1.35271	0.177644	0.745326
227.143	13.37	m/z	-0.00106737	0.000789521	-1.35192	0.177913	0.745326
289.118	5.97	m/z	0.000305367	0.000226004	1.35116	0.178142	0.745326
228.447	2.33	m/z	-0.000851264	0.000630048	-1.35111	0.178165	0.745326
346.285	14.08	m/z	0.000764662	0.000565992	1.35101	0.178196	0.745326
260.117	5.36	n	-0.000611045	0.00045241	-1.35065	0.178305	0.745326
246.989	10.13	m/z	-0.00415375	0.00307577	-1.35048	0.178597	0.745326
173.058	3.66	m/z	-0.00108009	0.000800284	-1.34963	0.178675	0.745326
261.159	8.55	m/z	-0.000738797	0.000547499	-1.3494	0.178703	0.745326
164.151	14.01	m/z	0.000904469	0.000668993	1.35199	0.178727	0.745326
549.413	16.32	m/z	-0.0011912	0.000882831	-1.34929	0.178739	0.745326
322.235	14.23	m/z	0.00142269	0.00105364	1.35026	0.178758	0.745326
150.136	13.2	m/z	0.000404035	0.000299591	1.34862	0.178953	0.745692
247.639	3.35	m/z	0.000597921	0.000443877	1.34704	0.179461	0.746181
347.182	13.92	m/z	0.000551328	0.000409362	1.3468	0.179539	0.746181
214.024	2.04	m/z	0.00239314	0.0017722	1.35038	0.17969	0.746181
269.147	1.44	n	-0.00188843	0.00139932	-1.34953	0.17984	0.746181
186.132	6.49	m/z	-0.00147558	0.00109646	-1.34577	0.179878	0.746181
156.102	3.87	n	-0.00037254	0.000276945	-1.34518	0.180062	0.746181
177.066	4.02	m/z	0.000267594	0.000198959	1.34497	0.180128	0.746181
489.267	12.72	m/z	0.00266207	0.00197476	1.34805	0.180141	0.746181
541.303	13.53	m/z	0.00222931	0.00165187	1.34957	0.180141	0.746181
389.178	9.04	m/z	0.00226813	0.00167419	1.35476	0.180185	0.746181
435.128	15.95	m/z	0.045252	0.0131739	3.43497	0.18035	0.746181
630.793	5.59	m/z	-0.000838736	0.000623895	-1.34436	0.180356	0.746181
512.268	13.48	m/z	0.000714845	0.000532779	1.34173	0.181176	0.748768
322.106	1.96	m/z	0.000776144	0.000578701	1.34118	0.181359	0.748768
279.223	14.42	m/z	-0.000622004	0.000463791	-1.34113	0.181369	0.748768
526.265	13.78	n	-0.00056202	0.000419106	-1.341	0.181412	0.748768
656.367	6.15	m/z	0.000714317	0.000532876	1.34049	0.181584	0.749032
254.161	3.17	m/z	-0.000541521	0.000404112	-1.34002	0.181728	0.749184
240.147	4.23	n	-0.000513084	0.000383379	-1.33832	0.182282	0.749736
201.095	5.44	m/z	-0.000928557	0.000694152	-1.33768	0.182489	0.749736
86.0681	9.63	m/z	-0.00168645	0.0012544	-1.34442	0.182564	0.749736
885.713	0.57	m/z	0.00131637	0.000983675	1.33822	0.182644	0.749736
270.123	5.85	m/z	0.000412769	0.000308714	1.33706	0.182692	0.749736
302.102	8.4	m/z	0.000366565	0.000274186	1.33692	0.182737	0.749736
131.216	16.26	m/z	-0.000680861	0.000509187	-1.33715	0.182747	0.749736
457.256	16.08	m/z	-0.000958547	0.00071736	-1.33621	0.182968	0.749736
433.241	10.13	m/z	-0.00975439	0.00726706	-1.34227	0.18304	0.749736
238.093	4.7	m/z	-0.000908189	0.000679823	-1.33592	0.183064	0.749736
190.059	4.63	n	-0.000674433	0.000505032	-1.33542	0.183225	0.749736
703.38	12.47	m/z	-0.000981121	0.000734456	-1.33585	0.18324	0.749736
473.753	8.29	m/z	-0.000364026	0.000272651	-1.33514	0.183319	0.749736
285.085	6.03	n	-0.000700178	0.000524716	-1.33439	0.183562	0.749736
335.119	7.78	m/z	-0.00559115	0.00417546	-1.33905	0.183591	0.749736
458.186	0.74	m/z	-0.0047686	0.00353379	-1.34943	0.183664	0.749736
223.08	2.04	m/z	-0.00385815	0.00286977	-1.34441	0.183794	0.749736
516.251	6.49	m/z	0.00066066	0.000495354	1.33371	0.1838	0.749736
565.283	8.24	m/z	0.00379062	0.00282276	1.34288	0.183982	0.750037
464.204	7.35	n	-0.00288775	0.00216616	-1.33312	0.184177	0.750396
324.153	3.59	m/z	-0.000686817	0.000515678	-1.33187	0.184389	0.750507
208.094	4.81	m/z	0.000456947	0.000343111	1.33178	0.18442	0.750507
330.085	7.33	n	0.0047442	0.00355821	1.33331	0.184675	0.750978
374.243	12.4	n	-0.000638865	0.000480073	-1.33077	0.184752	0.750978
273.066	1.42	m/z	-0.000753188	0.000566001	-1.33072	0.185085	0.751777
188.068	5.95	m/z	0.00128634	0.000967883	1.32903	0.185324	0.751777
314.783	11.61	m/z	0.000806287	0.000606834	1.32868	0.185476	0.751777
195.095	10.01	m/z	0.00134318	0.00100933	1.33077	0.185631	0.751777
520.923	7.96	m/z	0.000908275	0.000683912	1.32806	0.185672	0.751777
448.269	11.23	m/z	0.00108456	0.000816808	1.3278	0.185736	0.751777
463.318	15.23	m/z	-0.000684304	0.000515481	-1.32751	0.185825	0.751777
159.081	11.08	m/z	-0.000477461	0.000359686	-1.32744	0.185848	0.751777
147.092	9.51	m/z	0.00352003	0.00252195	1.39576	0.18617	0.751777
339.164	4.2	m/z	0.000431055	0.000324973	1.32644	0.186178	0.751777
107.058	1.87	n	-0.000179395	0.000135254	-1.32636	0.186204	0.751777
359.294	16.13	m/z	-0.000750782	0.000566216	-1.32596	0.186334	0.751777
307.166	10.93	m/z	0.00298113	0.00224151	1.32996	0.186358	0.751777
563.822	16.26	m/z	0.00105562	0.000795958	1.32623	0.186543	0.751777
244.063	2.76	n	-0.346986	0.104759	-3.31222	0.186663	0.751777
502.228	4.78	m/z	0.000374124	0.00028246	1.32452	0.186812	0.751777
583.061	16.54	m/z	0.0217317	0.0142183	1.52843	0.186948	0.751777
567.165	8.99	m/z	0.00523173	0.00388491	1.34668	0.186993	0.751777
269.615	15.1	m/z	0.00134965	0.00100654	1.34088	0.187	0.751777
312.658	3.07	m/z	0.000406288	0.000307066	1.32313	0.187274	0.7519
544.32	15.45	m/z	-0.0356396	0.0261014	-1.36543	0.18728	0.7519
229.191	7.7	m/z	-0.00227872	0.00171807	-1.32633	0.187478	0.7519
257.135	9.2	m/z	-0.000768031	0.000580769	-1.32244	0.187503	0.7519
184.169	17.07	m/z	-0.00128722	0.000973748	-1.32192	0.187818	0.7519
344.218	8.78	m/z	0.00102575	0.000776121	1.32164	0.18783	0.7519
247.105	3.94	m/z	0.000565734	0.000428165	1.3213	0.187882	0.7519
243.159	1.73	m/z	-0.000472087	0.000357418	-1.32083	0.188039	0.7519
382.207	14.66	m/z	0.00177744	0.001345	1.32151	0.188096	0.7519
188.095	7.13	n	-0.000465231	0.000352314	-1.3205	0.188147	0.7519
319.129	6.23	m/z	0.000354082	0.000268234	1.32005	0.188299	0.7519
374.178	5.13	n	0.000652929	0.000494656	1.31996	0.188326	0.7519
617.321	10.64	n	-0.00479707	0.00363323	-1.32033	0.188542	0.751962
241.095	7.81	m/z	-0.00310465	0.0023431	-1.32502	0.188557	0.751962
244.142	4.63	n	-0.000432115	0.00032784	-1.31807	0.188959	0.753131
166.22	3.37	m/z	0.000604067	0.000458563	1.31731	0.189214	0.753716
167.085	10.18	m/z	0.000870992	0.000660827	1.31803	0.189585	0.754763
197.154	13.44	m/z	-0.00049323	0.000375237	-1.31445	0.190172	0.756462
530.181	5.92	m/z	0.00594315	0.0041523	1.43129	0.190229	0.756462
390.109	5.52	m/z	0.00441376	0.00329779	1.3384	0.190501	0.756473
356.026	11.23	m/z	0.0175371	0.0104069	1.68514	0.190548	0.756473
157.595	1.55	m/z	-0.000794193	0.000604732	-1.3133	0.190558	0.756473
187.18	8.09	m/z	-0.00246876	0.00187402	-1.31736	0.190729	0.756723
766.538	18.27	m/z	-0.000703078	0.000536066	-1.31155	0.191146	0.757447
538.276	15.47	m/z	-0.000838154	0.000638883	-1.31191	0.191168	0.757447
373.049	10.16	m/z	0.0014155	0.00107817	1.31288	0.191343	0.757447
324.174	14.18	m/z	0.00125838	0.000957999	1.31355	0.191566	0.757447
151.087	6.97	m/z	0.000540257	0.000412324	1.31028	0.191576	0.757447
301.096	4.68	m/z	-0.000744183	0.000567974	-1.31024	0.191588	0.757447
370.199	9.11	m/z	0.000462767	0.00035345	1.30929	0.19191	0.757447
499.303	16.04	m/z	0.00143576	0.00109417	1.3122	0.191957	0.757447
394.271	13.39	n	0.000702415	0.000536713	1.30873	0.192097	0.757447
383.783	0.59	n	-0.00211786	0.00161801	-1.30893	0.192106	0.757447
344.057	10.29	n	0.0014142	0.00108101	1.30822	0.192362	0.757447
152.115	10.58	m/z	0.000828826	0.000633685	1.30795	0.192385	0.757447
289.118	7.2	m/z	0.000344224	0.000263196	1.30786	0.192392	0.757447
679.396	16.72	m/z	-0.0361939	0.0246523	-1.46818	0.192435	0.757447
210.193	14.23	m/z	-0.000588259	0.000450125	-1.30688	0.192725	0.757708
386.212	13.04	n	-0.00108225	0.000828252	-1.30667	0.192796	0.757708
267.231	15.14	m/z	-0.000487852	0.000373382	-1.30658	0.192828	0.757708
241.155	5.77	m/z	-0.000449456	0.000344141	-1.30603	0.193015	0.758016
302.224	12.84	n	-0.000256854	0.000196737	-1.30557	0.193168	0.758191
560.308	15.64	m/z	-0.000855315	0.000654509	-1.3068	0.193422	0.758601
260.214	16.02	n	-0.000335676	0.000257297	-1.30462	0.193491	0.758601
382.292	14.88	m/z	-0.00165587	0.0012706	-1.30322	0.194284	0.760437
273.101	10.03	m/z	0.00180026	0.00138211	1.30254	0.194291	0.760437
525.171	11.75	m/z	0.0157078	0.0107534	1.46073	0.194391	0.760437
222.147	6.49	n	-0.00322751	0.0024794	-1.30173	0.194477	0.760437
251.066	5.34	m/z	0.000357789	0.000274971	1.30119	0.194661	0.760437
331.17	4.52	m/z	0.000373147	0.000286787	1.30113	0.194681	0.760437
332.638	3.04	m/z	0.000398824	0.000306551	1.30101	0.194723	0.760437
407.713	11.28	m/z	0.00304923	0.00234482	1.30041	0.194935	0.760792
468.8	15.84	m/z	0.00175087	0.00134658	1.30023	0.195033	0.760792
617.369	18.09	m/z	0.0022472	0.00172242	1.30468	0.195155	0.760842
99.0679	13.39	m/z	0.00142223	0.00108783	1.30741	0.195611	0.762094
104.042	2.18	m/z	0.000784561	0.00060419	1.29853	0.195695	0.762094
261.018	3.09	n	0.00032836	0.000253296	1.29635	0.19632	0.762835
525.783	5.47	m/z	-0.000885733	0.000683285	-1.29629	0.196341	0.762835
162.136	14.52	m/z	-0.000631507	0.000487169	-1.29628	0.196366	0.762835
629.355	14.56	m/z	0.00448937	0.00343994	1.30507	0.1964	0.762835
779.591	17.46	m/z	0.00095954	0.000738456	1.29939	0.196433	0.762835
286.155	7.07	m/z	0.000454994	0.000351204	1.29553	0.196603	0.763069
313.118	10.38	m/z	0.000199757	0.000154326	1.29438	0.196996	0.763968
295.124	5.64	n	-0.00381034	0.00294414	-1.29421	0.197057	0.763968
442.237	11.9	m/z	-0.00190785	0.00147389	-1.29444	0.197164	0.763968
972.768	0.55	m/z	-0.00132768	0.00102647	-1.29344	0.197725	0.765716
395.233	16.86	m/z	0.00393485	0.00300984	1.30733	0.197892	0.765938
800.441	5.49	n	-0.000669521	0.000518507	-1.29125	0.198079	0.766237
284.266	17.34	m/z	-0.0134424	0.00708668	-1.89685	0.198294	0.76649
310.118	1.85	n	-0.00111226	0.000861938	-1.29042	0.198365	0.76649
783.1	17.91	m/z	-0.00111237	0.000862244	-1.29009	0.198572	0.766863
801.987	15.27	m/z	-0.012975	0.00685366	-1.89315	0.198854	0.767529
359.123	6.03	m/z	0.000469164	0.000364183	1.28826	0.199114	0.768105
369.147	8.58	m/z	0.0028113	0.00218021	1.28946	0.199378	0.768437
547.268	10.38	m/z	0.00150245	0.00116326	1.29158	0.199421	0.768437
283.63	13.58	m/z	0.0003843	0.000298588	1.28706	0.199533	0.768443
169.122	10.29	m/z	-0.000238809	0.000185598	-1.2867	0.199658	0.7685
270.181	10.01	m/z	-0.000526728	0.000409759	-1.28546	0.20009	0.768805
563.34	12.99	m/z	0.00111021	0.00086183	1.2882	0.200198	0.768805
331.099	11.59	m/z	-0.0229881	0.0172073	-1.33595	0.200258	0.768805
227.139	6.26	m/z	0.000593955	0.000462287	1.28482	0.200312	0.768805
231.063	10.03	m/z	-0.00162636	0.00126585	-1.2848	0.200409	0.768805
440.149	7.42	m/z	0.00626102	0.00464273	1.34856	0.200502	0.768805
371.358	16.54	m/z	-0.000683646	0.000532329	-1.28425	0.20051	0.768805
190.167	15.95	m/z	0.0011617	0.000897742	1.29403	0.200699	0.769106
160.043	10.58	m/z	0.00404307	0.00298712	1.3535	0.200841	0.769228
391.275	12.89	m/z	-0.0034252	0.00266911	-1.28327	0.201019	0.769241
773.143	12.16	m/z	-0.00073184	0.000570426	-1.28297	0.201065	0.769241
162.14	6.51	m/z	0.00439599	0.00342549	1.28332	0.201428	0.770207
230.138	3.32	n	0.00122011	0.000952279	1.28125	0.201643	0.770213
391.16	8.82	m/z	0.00311072	0.00241397	1.28863	0.201651	0.770213
230.619	2.66	m/z	0.000312855	0.000244341	1.2804	0.201857	0.770576
420.216	4.18	m/z	-0.000706991	0.000552646	-1.27929	0.20225	0.770941
214.107	6.87	m/z	-0.000463797	0.000362745	-1.27858	0.202499	0.770941
205.132	7.68	m/z	0.00130658	0.00102068	1.28011	0.202684	0.770941
377.145	6.92	m/z	0.0010615	0.000830594	1.27801	0.202729	0.770941
150.091	10.41	m/z	-0.000459262	0.000359401	-1.27786	0.202753	0.770941
225.1	5.9	n	-0.00103319	0.000808548	-1.27783	0.202762	0.770941
309.063	13.48	m/z	0.00533668	0.00404603	1.31899	0.202849	0.770941
209.154	16.02	m/z	-0.000337513	0.000264296	-1.27703	0.203045	0.770941
474.909	9.53	m/z	-0.000890541	0.000697356	-1.27702	0.20306	0.770941
168.042	2.46	n	-0.000231313	0.000181211	-1.27648	0.203238	0.770941
486.368	17.02	n	-0.000612474	0.000479916	-1.27621	0.203331	0.770941
528.291	15.86	m/z	-0.000781201	0.000612102	-1.27626	0.203344	0.770941
202.14	8.6	n	0.00110796	0.000868826	1.27524	0.20369	0.770941
542.45	16.54	m/z	-0.00137384	0.00107507	-1.27791	0.203709	0.770941
247.085	9.7	m/z	-0.000256333	0.000201029	-1.2751	0.203723	0.770941
340.671	3.62	m/z	-0.000316343	0.0002483	-1.27403	0.204102	0.770941
234.043	1.69	m/z	-0.000884062	0.000694175	-1.27354	0.204275	0.770941
442.272	12.96	n	0.000615045	0.00048296	1.27349	0.204293	0.770941
429.246	4.4	m/z	0.000417664	0.000328065	1.27311	0.204427	0.770941
245.138	8.71	m/z	0.000663303	0.000521224	1.27259	0.204613	0.770941
190.126	10.46	m/z	-0.0024654	0.00193709	-1.27274	0.204708	0.770941
439.282	16.02	m/z	-0.00042956	0.000337622	-1.27231	0.204711	0.770941
561.259	7.05	n	0.00444743	0.00346929	1.28194	0.204714	0.770941
163.148	18.42	m/z	-0.000332694	0.00026152	-1.27215	0.204767	0.770941
454.247	10.64	m/z	-0.00957548	0.0074887	-1.27866	0.204809	0.770941
196.183	16.34	n	-0.000327099	0.000257335	-1.2711	0.20514	0.770941
387.199	10.36	m/z	0.00106131	0.00083496	1.27109	0.20518	0.770941
138.136	12.84	m/z	0.00071049	0.000559148	1.27066	0.205295	0.770941
393.732	17.71	m/z	0.0103023	0.00778373	1.32356	0.205467	0.770941
305.105	10.01	n	-0.000571245	0.000449772	-1.27008	0.205504	0.770941
234.058	10.21	m/z	0.00153796	0.0012112	1.26978	0.205623	0.770941
241.191	6.89	m/z	0.000929031	0.000731743	1.26961	0.205669	0.770941
282.031	16.17	m/z	0.00276271	0.00213231	1.29564	0.206067	0.770941
679.437	16.81	m/z	0.0010772	0.000849291	1.26835	0.206118	0.770941
177.091	12.26	m/z	-0.000293558	0.000231534	-1.26788	0.206284	0.770941
223.16	12.99	m/z	0.00286534	0.00225719	1.26943	0.206351	0.770941
267.18	6.89	m/z	0.00353552	0.00276969	1.2765	0.206464	0.770941
229.127	10.9	m/z	0.00132354	0.00104415	1.26757	0.206598	0.770941
289.082	8.92	m/z	-0.000668095	0.000527267	-1.26709	0.206611	0.770941
278.142	7.13	m/z	0.00292507	0.00230777	1.26749	0.206693	0.770941
183.05	8.9	m/z	-0.000824588	0.00065092	-1.2668	0.206729	0.770941
181.101	12.57	m/z	-0.000881374	0.000695743	-1.26681	0.206907	0.770941
501.303	12.91	m/z	0.00701428	0.00510785	1.37323	0.206933	0.770941
167.09	6.59	m/z	0.000610522	0.000482257	1.26597	0.206968	0.770941
591.33	7.81	m/z	0.00037784	0.000298682	1.26503	0.207305	0.770941
399.125	13.6	m/z	0.00115899	0.00091615	1.26506	0.207314	0.770941
236.122	1.62	m/z	-0.000681387	0.000538882	-1.26445	0.207512	0.770941
412.215	9.04	m/z	-0.00106781	0.000844655	-1.2642	0.207651	0.770941
669.303	12.96	m/z	0.00428538	0.00336183	1.27471	0.207674	0.770941
213.027	5.9	m/z	0.000692221	0.00054779	1.26366	0.207793	0.770941
417.261	12.99	m/z	-0.00382273	0.00300475	-1.27223	0.207894	0.770941
441.37	17.79	m/z	0.000782754	0.000619609	1.2633	0.207958	0.770941
254.063	4.86	m/z	-0.000463671	0.00036706	-1.2632	0.207959	0.770941
361.33	16.67	n	-0.000641894	0.000508199	-1.26308	0.208004	0.770941
502.198	3.72	m/z	0.00168154	0.00132356	1.27046	0.208126	0.770941
279.318	14.79	m/z	-0.000764208	0.000605218	-1.2627	0.208153	0.770941
552.259	9.16	m/z	0.00219828	0.00172517	1.27424	0.208469	0.771701
364.246	12.57	n	0.00317325	0.00251397	1.26225	0.208768	0.771857
311.041	14.99	m/z	-0.00123383	0.000977058	-1.2628	0.208792	0.771857
310.128	3.24	m/z	-0.000915828	0.000726568	-1.26049	0.208941	0.771857
166.032	9.51	m/z	-0.000439714	0.00034886	-1.26043	0.208954	0.771857
324.101	9.45	n	0.00256142	0.00203004	1.26176	0.209118	0.771961
508.233	11.18	m/z	0.00461258	0.00364393	1.26583	0.209204	0.771961
162.049	8.19	m/z	0.0045651	0.0033767	1.35194	0.209388	0.772229
284.115	7.78	n	-0.00030204	0.000240076	-1.2581	0.209793	0.772736
368.324	16.49	m/z	-0.000688251	0.000546858	-1.25856	0.209849	0.772736
468.353	16.64	m/z	0.00197262	0.00156047	1.26412	0.209858	0.772736
553.341	17.44	m/z	0.000502021	0.000399332	1.25715	0.210143	0.773313
235.105	4.73	m/z	0.000459673	0.000365727	1.25687	0.210237	0.773313
369.152	10.31	m/z	0.00270274	0.00214857	1.25793	0.210373	0.773404
691.439	16.72	m/z	0.00145448	0.00115835	1.25565	0.210767	0.774342
1175.69	6.56	n	-0.000738301	0.000588228	-1.25513	0.210869	0.774342
313.107	5.85	m/z	-0.000544524	0.000433928	-1.25487	0.210962	0.774342
202.54	4.68	m/z	-0.00146638	0.00116347	-1.26035	0.211162	0.774368
198.064	5.13	n	0.000240142	0.000191465	1.25424	0.211191	0.774368
325.148	4.15	m/z	0.000430152	0.000343378	1.25271	0.211746	0.775995
273.118	10.01	m/z	-0.000302334	0.000241422	-1.25231	0.211892	0.77607
431.268	15.53	m/z	-0.00109394	0.000873725	-1.25204	0.21199	0.77607
357.119	1.51	n	0.000456525	0.000364942	1.25095	0.212384	0.777105
399.11	7.02	n	0.00108732	0.000870502	1.24907	0.213069	0.777946
514.182	9.68	m/z	-0.000544067	0.000435613	-1.24897	0.213107	0.777946
287.237	16.9	m/z	-0.000759401	0.000608195	-1.24862	0.21331	0.777946
1338.96	18.02	n	-0.0151419	0.00961411	-1.57496	0.213341	0.777946
333.215	10.29	m/z	0.00711947	0.00560047	1.27123	0.213416	0.777946
388.305	11.28	m/z	-0.00096024	0.000770196	-1.24675	0.213926	0.777946
498.292	7.75	m/z	-0.000425745	0.000341516	-1.24663	0.213961	0.777946
332.115	10.8	n	0.000372901	0.000299157	1.24651	0.214007	0.777946
627.094	11.47	m/z	0.000401508	0.000322188	1.24619	0.214123	0.777946
328.142	6.94	n	-0.00114871	0.000921859	-1.24608	0.214165	0.777946
398.183	9.35	m/z	0.00115883	0.00092935	1.24692	0.214204	0.777946
357.167	8.82	m/z	0.00238717	0.0019115	1.24885	0.214214	0.777946
167.118	9.45	m/z	-0.000614187	0.000493193	-1.24533	0.21444	0.777946
662.241	9.16	m/z	-0.000569361	0.00045738	-1.24483	0.214636	0.777946
721.42	10.7	m/z	0.00303856	0.00242929	1.2508	0.214652	0.777946
284.147	7.1	m/z	0.000506115	0.000406636	1.24464	0.214693	0.777946
318.116	6.84	m/z	-0.000337372	0.000271174	-1.24412	0.214883	0.777946
602.261	9.08	n	0.0016627	0.00133636	1.2442	0.214912	0.777946
788.365	16.98	m/z	0.0115895	0.00907728	1.27676	0.215	0.777946
534.319	14.45	m/z	-0.00111953	0.00090009	-1.2438	0.215339	0.777946
271.063	11.61	m/z	0.00122871	0.000987159	1.24469	0.215574	0.777946
366.264	11.92	m/z	-0.000826192	0.00066503	-1.24234	0.215619	0.777946
446.324	15.45	m/z	0.00559448	0.00449855	1.24362	0.21566	0.777946
279.134	3.84	m/z	0.000392039	0.000315711	1.24176	0.21575	0.777946
424.303	15.57	m/z	0.00393059	0.00314527	1.24968	0.215764	0.777946
379.711	9.06	m/z	0.00291969	0.00235036	1.24223	0.215787	0.777946
769.556	0.59	n	-0.00126194	0.0010158	-1.24232	0.215883	0.777946
471.272	15.53	m/z	-0.00111884	0.000900843	-1.24199	0.215952	0.777946
318.178	17.66	m/z	0.0010359	0.000834315	1.24161	0.215968	0.777946
565.262	11.13	m/z	0.0101635	0.00769552	1.3207	0.216026	0.777946
271.13	10.38	m/z	-0.00077296	0.000622897	-1.24091	0.216077	0.777946
561.328	15.27	m/z	-0.00139092	0.0011211	-1.24067	0.216195	0.777967
217.138	10.7	m/z	0.00159965	0.00128729	1.24265	0.216688	0.778082
279.17	9.13	m/z	-0.00133565	0.00107721	-1.23991	0.216726	0.778082
184.121	6.49	n	-0.00119516	0.000964595	-1.23903	0.216758	0.778082
413.188	4.45	n	0.000324604	0.000262003	1.23893	0.216794	0.778082
415.32	13.75	m/z	-0.000587556	0.000474284	-1.23883	0.216832	0.778082
604.311	16.28	m/z	0.000955396	0.000771239	1.23878	0.216996	0.778082
689.496	18.02	m/z	0.00185675	0.00148465	1.25063	0.217009	0.778082
622.554	18.25	n	0.000739264	0.000597257	1.23777	0.217226	0.778184
214.553	2.74	m/z	0.000524922	0.000424266	1.23725	0.217418	0.778184
446.29	12.05	m/z	-0.00175398	0.00141743	-1.23744	0.217554	0.778184
713.386	12.12	m/z	-0.000593711	0.00048005	-1.23677	0.217594	0.778184
216.134	3.54	m/z	-0.000457312	0.000369879	-1.23638	0.217738	0.778184
566.604	11.21	m/z	0.00282782	0.00228343	1.23841	0.217747	0.778184
246.1	7.45	n	0.000681191	0.00055115	1.23595	0.2179	0.778184
408.178	13.18	m/z	0.00264916	0.00214285	1.23628	0.217932	0.778184
349.152	10.61	n	0.000547984	0.000443548	1.23545	0.218082	0.778322
271.108	7.05	m/z	0.000281885	0.00022823	1.23509	0.218217	0.778403
330.116	10.64	m/z	-0.00119946	0.000969662	-1.23699	0.218657	0.779479
243.06	8.27	m/z	-0.000924598	0.000749519	-1.23359	0.218782	0.779479
227.049	3.37	n	0.000311225	0.00025236	1.23326	0.218899	0.779479
244.052	4.58	n	0.000403126	0.000326927	1.23308	0.218966	0.779479
345.238	6.23	m/z	-0.00288639	0.00232888	-1.23939	0.21934	0.7801
316.154	8.11	m/z	0.000789878	0.000641379	1.23153	0.219556	0.7801
218.131	11.44	n	-0.000436803	0.000354722	-1.23139	0.219593	0.7801
183.149	6	m/z	-0.000718825	0.000583837	-1.23121	0.219662	0.7801
523.804	5.59	m/z	-0.000359488	0.000292016	-1.23105	0.21972	0.7801
306.204	11.95	n	0.00158221	0.00128569	1.23063	0.219884	0.7801
235.041	4.96	m/z	-0.000589221	0.00047857	-1.23121	0.219925	0.7801
302.15	3.54	m/z	0.0082788	0.00667822	1.23967	0.220663	0.781718
461.948	11.31	m/z	0.00153206	0.00124248	1.23306	0.220693	0.781718
125.048	4.91	n	-0.000305419	0.000248635	-1.22838	0.220718	0.781718
210.157	14.47	m/z	-0.000645845	0.000525913	-1.22805	0.220859	0.781819
370.218	12.26	m/z	-0.000628516	0.000512173	-1.22716	0.221178	0.782551
454.579	11.15	m/z	0.00134558	0.00109673	1.2269	0.221302	0.782592
139.05	3.3	m/z	0.000303588	0.000247559	1.22633	0.22149	0.78286
200.08	1.58	n	0.000547795	0.00044683	1.22596	0.221628	0.78295
236.164	8.19	m/z	-0.00101867	0.00083135	-1.22532	0.221866	0.783106
299.192	13.63	m/z	0.00169721	0.0013809	1.22906	0.221993	0.783106
474.224	9.58	m/z	0.00125292	0.00102254	1.22531	0.222009	0.783106
238.164	14.9	m/z	-0.00801123	0.00643308	-1.24532	0.222346	0.783205
175.087	4.1	m/z	0.000451696	0.000369025	1.22403	0.222354	0.783205
265.154	5.72	m/z	-0.000528574	0.000431908	-1.22381	0.222435	0.783205
273.155	5.54	n	-0.000944252	0.000771654	-1.22367	0.222487	0.783205
354.152	8.32	m/z	0.000638115	0.000522297	1.22175	0.223213	0.785174
197.084	6.51	m/z	0.000848795	0.000683823	1.24125	0.223536	0.785174
272.113	7.91	n	-0.000407091	0.000333448	-1.22085	0.223551	0.785174
531.248	7.78	n	-0.00206214	0.00168935	-1.22067	0.223619	0.785174
182.092	6.59	m/z	-0.00055074	0.000451176	-1.22068	0.223624	0.785174
142.159	12.67	m/z	0.00115606	0.000946901	1.22089	0.223723	0.785174
560.341	9.3	n	0.00198901	0.00162859	1.22131	0.223911	0.785348
207.081	6.69	m/z	0.00118557	0.000970864	1.22115	0.223998	0.785348
244.078	3.02	m/z	-0.000765665	0.000628035	-1.21914	0.224197	0.785389
291.134	8.71	m/z	0.000341552	0.000280187	1.21901	0.224247	0.785389
297.131	10.93	m/z	0.000582471	0.000478182	1.21809	0.224595	0.785389
449.182	9.43	m/z	0.0011738	0.00096359	1.21816	0.224614	0.785389
425.221	10.9	m/z	0.000751828	0.00061731	1.21791	0.224665	0.785389
147.077	6.21	m/z	-0.000656812	0.00053932	-1.21785	0.224687	0.785389
220.141	13.63	m/z	0.00112323	0.000922483	1.21761	0.224974	0.785998
389.179	16.81	m/z	-0.0011865	0.000975537	-1.21625	0.225295	0.786356
530.312	11.03	n	-0.0028626	0.00235326	-1.21644	0.225575	0.786356
200.035	1.38	m/z	0.0125595	0.0101367	1.23901	0.225627	0.786356
373.139	11	m/z	-0.000408551	0.000336211	-1.21516	0.225708	0.786356
561.301	5.64	m/z	-0.000746096	0.000614394	-1.21436	0.226014	0.786356
1086.61	4.7	n	-0.000644633	0.00053105	-1.21388	0.226195	0.786356
379.209	13.46	m/z	0.000542081	0.000446691	1.21355	0.226323	0.786356
165.082	14.16	m/z	-0.00184225	0.00151769	-1.21385	0.226441	0.786356
420.557	10.58	m/z	0.00233912	0.00192805	1.21321	0.226475	0.786356
262.129	8.71	n	0.000378656	0.000312155	1.21304	0.226519	0.786356
430.329	15.34	n	0.00272776	0.00224934	1.21269	0.22665	0.786356
100.076	4.47	m/z	0.000222699	0.000183682	1.21241	0.226756	0.786356
220.082	2.21	m/z	0.000481421	0.000397107	1.21232	0.226791	0.786356
563.314	15.29	m/z	0.00119036	0.000981336	1.213	0.226863	0.786356
312.096	4.7	n	-0.000719776	0.000593874	-1.212	0.226914	0.786356
431.214	5.42	m/z	0.000242365	0.000199999	1.21183	0.226979	0.786356
288.192	2.81	m/z	0.00050002	0.000412742	1.21146	0.227121	0.786356
357.674	16.06	m/z	0.000822403	0.000678968	1.21125	0.227343	0.786356
484.236	12.09	m/z	0.00102399	0.000846071	1.21029	0.227575	0.786356
248.164	13.78	n	0.000367834	0.000303971	1.2101	0.227643	0.786356
421.24	8.9	m/z	0.00303986	0.00250333	1.21433	0.227731	0.786356
207.045	4.38	m/z	0.000704097	0.000581925	1.20994	0.22775	0.786356
371.258	13.11	m/z	-0.00104998	0.0008679	-1.20979	0.227774	0.786356
129.971	1.4	n	-0.000459181	0.000379595	-1.20966	0.22781	0.786356
114.063	8.58	m/z	-0.00104489	0.000863302	-1.21034	0.22813	0.786356
264.245	15.49	n	-0.000503269	0.000416525	-1.20825	0.228348	0.786356
222.193	14.06	m/z	0.00181878	0.00150303	1.21007	0.228382	0.786356
456.236	9.38	m/z	0.0013714	0.00113483	1.20847	0.228607	0.786356
276.136	4.5	m/z	-0.00471838	0.00389903	-1.21014	0.228623	0.786356
411.171	9.2	m/z	0.00168522	0.00139464	1.20835	0.228753	0.786356
1206.72	10.95	n	0.00183896	0.00152354	1.20703	0.228847	0.786356
277.049	6.49	m/z	0.000335842	0.000278258	1.20695	0.22885	0.786356
260.071	9.56	n	-0.00137512	0.00113938	-1.2069	0.228867	0.786356
290.134	1.42	m/z	-0.000586403	0.000485926	-1.20677	0.228916	0.786356
258.085	6.23	m/z	0.000280236	0.000232392	1.20588	0.229262	0.786359
220.126	7.96	m/z	-0.00114948	0.000949587	-1.21051	0.22929	0.786359
162.136	12.19	m/z	-0.000296985	0.000246347	-1.20555	0.229386	0.786359
250.18	8.78	m/z	-0.0007704	0.000639165	-1.20532	0.229475	0.786359
499.39	18.25	m/z	0.00817828	0.00667145	1.22586	0.229482	0.786359
508.712	0.59	m/z	-0.00106092	0.000880045	-1.20553	0.229598	0.78637
375.123	10.51	m/z	0.000307822	0.000255772	1.2035	0.230177	0.787685
802.588	18.02	m/z	0.000911887	0.000757847	1.20326	0.230305	0.787685
175.148	16.32	m/z	-0.000291382	0.000242187	-1.20313	0.230321	0.787685
604.415	17.41	m/z	0.00684889	0.00567425	1.20701	0.230625	0.788113
452.149	9.01	m/z	0.00430704	0.00351815	1.22423	0.230717	0.788113
229.075	5.57	m/z	-0.000294848	0.000245313	-1.20192	0.230786	0.788113
221.063	13.48	m/z	0.00712607	0.00505057	1.41094	0.231091	0.788768
261.144	2.46	m/z	-0.000770028	0.000641524	-1.20031	0.231411	0.789473
328.151	6.87	m/z	-0.000523475	0.000436311	-1.19977	0.231618	0.789794
343.129	10.83	m/z	0.000352202	0.000293666	1.19933	0.231791	0.789995
722.733	0.57	m/z	-0.00262063	0.00217186	-1.20663	0.232086	0.790416
[truncated: 5,192 more rows]

## Sheet: MBP_V2
mz	time	mode	estimate	stderror	t	p	fdr
478.237	11.51	m/z	-0.0282832	0.00666779	-4.24177	0.000364476	0.49926
709.804	0.57	m/z	-0.00247111	0.00072706	-3.39877	0.000893602	0.913055
449.287	15.02	m/z	0.00250239	0.000747292	3.34862	0.00105673	0.913055
79.0542	16.17	m/z	-0.00237737	0.000725885	-3.27513	0.00134667	0.913055
269.111	6.87	m/z	0.00259315	0.000792517	3.27204	0.00137011	0.913055
304.157	10.51	m/z	-0.00852538	0.00264644	-3.22145	0.00160903	0.913055
384.184	6.99	m/z	-0.00392448	0.00123402	-3.18023	0.00184623	0.913055
603.39	16.19	m/z	-0.00627021	0.00193825	-3.23499	0.00186884	0.913055
499.39	18.25	m/z	0.0259647	0.00709519	3.65948	0.00232425	0.913055
342.212	3.79	m/z	0.0967642	0.0193793	4.99317	0.00246908	0.913055
679.418	16	m/z	-0.00234424	0.000763248	-3.0714	0.00258423	0.913055
170.037	1.38	m/z	-0.00280106	0.000912352	-3.07016	0.00259432	0.913055
368.179	6.87	m/z	0.00105576	0.000346741	3.04481	0.00280741	0.913055
525.171	11.75	m/z	-0.187816	0.0101151	-18.568	0.00288792	0.913055
269.149	3.66	m/z	0.00286062	0.000949788	3.01185	0.00310878	0.913055
311.183	9.45	m/z	-0.00261349	0.000873448	-2.99215	0.00330274	0.913055
383.244	15.97	m/z	-0.0331102	0.0102911	-3.21735	0.00335054	0.913055
381.148	8.68	m/z	0.00195817	0.000659663	2.96844	0.0035646	0.913055
358.119	7.42	m/z	-0.0259155	0.0081873	-3.16533	0.00371682	0.913055
276.146	13.96	m/z	-0.00253727	0.000860891	-2.94726	0.00384767	0.913055
405.203	16.13	m/z	-0.00641265	0.00220191	-2.91232	0.0042089	0.913055
390.798	0.59	m/z	-0.00946944	0.00326402	-2.90115	0.00440613	0.913055
223.1	8.55	n	0.00255622	0.000890806	2.86957	0.00478297	0.913055
355.055	10.11	m/z	-0.0141121	0.00481207	-2.93265	0.00483239	0.913055
226.216	14.16	m/z	0.0124954	0.00422234	2.95935	0.00528352	0.913055
284.115	7.78	n	0.00101794	0.000359713	2.82988	0.0053792	0.913055
216.042	7.02	m/z	0.00173474	0.000616108	2.81565	0.00562071	0.913055
244.153	3.56	m/z	0.00116052	0.000413062	2.80956	0.00570999	0.913055
273.095	9.93	m/z	0.0023643	0.000841794	2.80864	0.00576209	0.913055
184.17	12.76	m/z	-0.00335248	0.00119267	-2.81089	0.00577171	0.913055
319.205	3.97	m/z	0.000881245	0.000314892	2.79856	0.00589674	0.913055
355.701	3.44	m/z	0.00209338	0.00074833	2.7974	0.00591667	0.913055
158.04	4.18	m/z	0.00129526	0.000465572	2.78208	0.0061869	0.913055
584.172	3.37	m/z	0.00375928	0.00134991	2.78483	0.00626449	0.913055
195.138	8.11	m/z	0.000933404	0.000337547	2.76525	0.00649664	0.913055
292.227	11.49	m/z	0.00295354	0.00107177	2.75577	0.00668378	0.913055
283.132	7.75	n	0.00182307	0.000661804	2.75469	0.00669813	0.913055
905.779	0.55	m/z	-0.00399464	0.00144891	-2.757	0.00670787	0.913055
686.552	16.04	m/z	0.00798188	0.00239877	3.3275	0.00674112	0.913055
401.214	11.1	m/z	-0.00867642	0.0029523	-2.93887	0.00699004	0.913055
453.245	6.15	m/z	-0.00315838	0.00115242	-2.74065	0.00700176	0.913055
312.134	6.34	m/z	0.00229613	0.000838222	2.73929	0.00700218	0.913055
142.086	14.59	m/z	-0.00118763	0.000433726	-2.73819	0.00702431	0.913055
285.185	10.16	m/z	-0.00197996	0.000724065	-2.7345	0.00709924	0.913055
280.096	7.45	m/z	0.00188109	0.000692656	2.71577	0.00749085	0.913055
278.211	10.06	m/z	0.00330174	0.00121815	2.71045	0.00760554	0.913055
313.375	16.17	m/z	-0.00410735	0.0015042	-2.73059	0.0078132	0.913055
433.087	8.78	m/z	-0.0163453	0.00546532	-2.99073	0.00784188	0.913055
268.121	8.53	n	0.00284779	0.00105776	2.69228	0.00800932	0.913055
384.193	5.74	m/z	-0.00408344	0.00151137	-2.70182	0.00815422	0.913055
199.108	4.35	m/z	0.0010748	0.000401068	2.67983	0.00829708	0.913055
363.63	8.75	m/z	0.00307721	0.00114926	2.67756	0.00836528	0.913055
113.067	4.68	m/z	0.00437908	0.00161885	2.70505	0.00854367	0.913055
261.084	4.98	m/z	0.00130803	0.000490856	2.66481	0.008657	0.913055
215.631	12.43	m/z	-0.00142826	0.000537933	-2.65508	0.00889729	0.913055
152.151	16.32	m/z	-0.002624	0.000975689	-2.68938	0.0089418	0.913055
183.076	3.97	m/z	0.00121255	0.000460279	2.63438	0.00942908	0.913055
498.292	7.75	m/z	0.00150154	0.000570595	2.63153	0.00950447	0.913055
278.184	7.55	n	0.00124722	0.000475657	2.6221	0.00975807	0.913055
187.073	6.74	m/z	-0.00258919	0.000987041	-2.62318	0.00977791	0.913055
588.212	6.94	m/z	0.00220062	0.000841283	2.61579	0.00993092	0.913055
250.143	3.04	n	0.00100068	0.00038326	2.61098	0.0100647	0.913055
196.112	8.55	m/z	0.00311057	0.00119188	2.60979	0.010098	0.913055
272.173	10.75	n	0.000718038	0.000275923	2.60231	0.0103098	0.913055
196.035	4.2	n	0.000995973	0.00038313	2.59957	0.0103884	0.913055
191.07	8.6	m/z	0.00291314	0.00113205	2.57333	0.0111687	0.913055
283.036	5.25	m/z	-0.0676889	0.0198917	-3.40288	0.0113977	0.913055
312.217	10.08	m/z	-0.00258666	0.00101346	-2.5523	0.0118314	0.913055
286.132	8.55	n	0.00304254	0.00119222	2.55198	0.0118417	0.913055
182.053	15.55	m/z	-0.00482109	0.00189697	-2.54147	0.0122514	0.913055
256.165	7.42	m/z	0.00205979	0.000811546	2.53811	0.0122984	0.913055
793.565	16.38	m/z	0.00444298	0.00174009	2.55331	0.0123346	0.913055
230.163	5.01	n	0.000783354	0.000310355	2.52406	0.0127771	0.913055
372.274	11.8	m/z	-0.00696818	0.00276772	-2.51766	0.0130096	0.913055
357.105	6.05	m/z	0.00100929	0.000401025	2.51677	0.0130319	0.913055
473.326	17.12	m/z	-0.00562366	0.00223346	-2.51791	0.0131116	0.913055
247.163	10.49	m/z	-0.0266865	0.0076677	-3.48038	0.0131364	0.913055
400.842	14.25	m/z	0.00562977	0.00222271	2.53284	0.0131513	0.913055
411.17	5.9	m/z	-0.0652956	0.0212744	-3.06921	0.0133711	0.913055
332.16	6.08	m/z	0.00111885	0.000446908	2.50354	0.0135058	0.913055
333.642	7.68	m/z	0.00170508	0.000681695	2.50123	0.0136089	0.913055
258.251	16.04	m/z	-0.00581584	0.00211923	-2.74432	0.0138315	0.913055
279.029	5.72	m/z	0.000728028	0.000292078	2.49258	0.0139102	0.913055
312.134	8.42	m/z	0.00288075	0.00115691	2.49004	0.0140055	0.913055
172.144	5.9	m/z	0.00180985	0.000727147	2.48898	0.0140454	0.913055
176.128	3.89	m/z	0.000777034	0.000312411	2.48722	0.0141119	0.913055
388.094	8.75	n	0.000563191	0.000226632	2.48504	0.0141944	0.913055
207.051	5.82	n	0.00150456	0.000606076	2.48246	0.0142932	0.913055
197.064	4.73	m/z	-0.00203112	0.000780998	-2.60067	0.0143046	0.913055
303.134	5.67	m/z	0.000917478	0.00037055	2.47599	0.0145429	0.913055
302.186	4.05	m/z	-0.0317928	0.0118873	-2.67452	0.014567	0.913055
327.086	3.72	m/z	-0.00168977	0.000682824	-2.47469	0.0145936	0.913055
317.195	3.97	n	0.000753246	0.000304755	2.47165	0.0147126	0.913055
245.149	4.35	m/z	0.000895714	0.00036376	2.46237	0.015081	0.913055
318.097	7.37	m/z	0.000922465	0.000375211	2.45852	0.0152365	0.913055
263.139	3.64	m/z	0.00558792	0.00226578	2.46623	0.0152424	0.913055
264.196	9.93	m/z	0.00224192	0.000912556	2.45675	0.0153087	0.913055
366.201	4.68	n	0.000836374	0.000340532	2.45608	0.0153357	0.913055
442.189	7.37	m/z	-0.00363138	0.00147809	-2.45682	0.015357	0.913055
224.032	16.54	n	-0.0090781	0.0036524	-2.48552	0.0154004	0.913055
232.174	5.01	m/z	0.00080312	0.000327319	2.45363	0.015436	0.913055
693.43	16.28	m/z	-0.00261386	0.00106558	-2.45299	0.0154822	0.913055
301.154	10.53	m/z	0.00179697	0.000732735	2.45242	0.0154858	0.913055
234.149	4.23	m/z	0.00200485	0.000817581	2.45218	0.0154957	0.913055
185.165	4.28	m/z	0.0013138	0.00053682	2.44738	0.0156941	0.913055
224.059	7.37	m/z	0.00176723	0.000721949	2.44785	0.0157156	0.913055
253.118	2.16	m/z	-0.00332934	0.00136685	-2.43579	0.0161835	0.913055
169.097	6.05	n	0.00138072	0.000566986	2.43519	0.016209	0.913055
406.295	13.06	m/z	0.00238399	0.00097951	2.43386	0.0162661	0.913055
375.155	10.56	m/z	0.00168834	0.000694193	2.43209	0.0163422	0.913055
248.103	5.34	m/z	-0.00172068	0.000709035	-2.42679	0.0165722	0.913055
291.11	6.61	m/z	0.00182606	0.000754962	2.41874	0.0169275	0.913055
190.09	6.31	m/z	-0.0608178	0.0229893	-2.64548	0.0169995	0.913055
235.016	7.37	n	0.000769379	0.000318806	2.41331	0.0171705	0.913055
476.149	8.8	m/z	0.00378286	0.00156522	2.41683	0.0172146	0.913055
337.115	9.56	m/z	0.00197255	0.000821154	2.40217	0.0176798	0.913055
347.123	10.29	m/z	0.00202692	0.000843975	2.40164	0.0177043	0.913055
1308.9	15.86	n	-0.00825505	0.00344519	-2.3961	0.0179837	0.913055
170.072	4.23	m/z	0.0011419	0.000478026	2.38879	0.0183083	0.913055
287.139	8.78	m/z	0.0022688	0.000954921	2.3759	0.0189327	0.913055
252.048	4.15	m/z	0.000864195	0.000364303	2.37219	0.0191159	0.913055
254.081	5.57	m/z	0.00137084	0.000578231	2.37075	0.0191875	0.913055
238.095	7.13	n	0.00098079	0.000414252	2.36762	0.0193437	0.913055
207.101	1.76	n	-0.0125028	0.00526168	-2.3762	0.0195203	0.913055
377.259	12.43	n	-0.000839255	0.000355247	-2.36246	0.0196038	0.913055
347.168	13.96	m/z	0.0184809	0.00769932	2.40033	0.0196098	0.913055
329.111	9.75	m/z	0.000849617	0.000360189	2.35881	0.0197895	0.913055
295.094	12.31	m/z	-0.00437949	0.00185336	-2.363	0.0197917	0.913055
542.207	8.5	m/z	0.00268448	0.00114013	2.35454	0.0200087	0.913055
198.128	8.55	m/z	0.00308445	0.00130986	2.35479	0.0200183	0.913055
675.197	8.75	m/z	0.00132935	0.000564884	2.35331	0.0200725	0.913055
239.118	7.35	m/z	0.00195122	0.000829773	2.35151	0.0201656	0.913055
358.128	4.58	n	0.00103846	0.000442006	2.34942	0.0202746	0.913055
134.06	3.19	n	0.00238034	0.0010136	2.34841	0.0203275	0.913055
174.113	3.14	m/z	-0.000878558	0.000374243	-2.34756	0.0203722	0.913055
758.554	17.07	n	-0.00281278	0.00119903	-2.34589	0.0204599	0.913055
260.197	1.53	m/z	0.00173553	0.000743612	2.33391	0.021099	0.913055
325.116	8.55	m/z	0.00233491	0.00100131	2.33187	0.0212099	0.913055
209.11	10.9	m/z	-0.00378876	0.00161836	-2.34111	0.0213173	0.913055
519.225	15.77	m/z	0.0140225	0.00504087	2.78175	0.0213395	0.913055
287.139	6.59	m/z	0.00197894	0.000849671	2.32907	0.0213625	0.913055
126.128	7.35	m/z	0.0172494	0.007035	2.45195	0.0215374	0.913055
345.144	6.31	m/z	0.00303931	0.0013069	2.32559	0.0215533	0.913055
390.142	10.61	n	0.00110695	0.000476766	2.32179	0.0217641	0.913055
244.166	6.21	m/z	0.00162796	0.000702098	2.3187	0.0219361	0.913055
275.11	8.8	m/z	0.00206278	0.000889512	2.31901	0.021967	0.913055
346.152	8.85	n	0.00280434	0.00121029	2.31708	0.0220386	0.913055
290.107	8.14	m/z	0.00382395	0.00165086	2.31633	0.0221048	0.913055
437.36	16.66	m/z	-0.00202476	0.000874659	-2.31491	0.0221494	0.913055
281.063	7.45	m/z	0.00140018	0.000605507	2.3124	0.0222913	0.913055
601.371	17.31	m/z	-0.00711005	0.0029621	-2.40034	0.0223689	0.913055
213.154	8.9	n	0.000861212	0.000372743	2.31047	0.0224012	0.913055
299.139	8.6	m/z	0.00280616	0.00121525	2.30912	0.0224782	0.913055
183.113	4.52	m/z	0.000752145	0.000325886	2.308	0.0225425	0.913055
262.623	5.67	m/z	0.000830694	0.000360942	2.30146	0.0229201	0.913055
235.105	5.67	m/z	0.00311653	0.00135514	2.29978	0.0230181	0.913055
486.292	5.67	m/z	0.000728287	0.000317758	2.29195	0.0234792	0.913055
463.751	4.73	m/z	0.000764881	0.000334076	2.28954	0.0236229	0.913055
218.102	7.23	m/z	0.00178892	0.000781313	2.28963	0.0236545	0.913055
300.192	6.97	m/z	0.00109508	0.000478472	2.28871	0.0236728	0.913055
335.163	3.87	m/z	0.00117281	0.000512454	2.28862	0.0236781	0.913055
233.165	9.65	m/z	-0.0792032	0.0322523	-2.45574	0.0238602	0.913055
178.074	3.02	n	0.000759995	0.000333531	2.27863	0.0242826	0.913055
275.089	10.31	m/z	0.00225016	0.000987948	2.27761	0.0243575	0.913055
361.164	8.9	m/z	0.00114601	0.0005033	2.27698	0.0243838	0.913055
194.094	10.46	n	-0.000711698	0.000312707	-2.27592	0.0244489	0.913055
427.042	5.27	m/z	-0.00143255	0.000629807	-2.27458	0.0245318	0.913055
329.137	9.8	n	0.000786273	0.000346242	2.27088	0.0247613	0.913055
130.013	5.72	n	-0.00288089	0.00126295	-2.28108	0.0248774	0.913055
283.63	13.82	m/z	-0.00193975	0.00085577	-2.26668	0.0250242	0.913055
185.071	9.63	m/z	0.00117618	0.000519138	2.26564	0.0250896	0.913055
143.534	3.97	m/z	0.00225153	0.00099406	2.26498	0.0251433	0.913055
542.207	8.87	m/z	0.00253038	0.0011183	2.2627	0.0252875	0.913055
265.022	8.95	m/z	0.00196836	0.000871711	2.25804	0.0255974	0.913055
276.123	6.74	m/z	-0.0178925	0.00606983	-2.94778	0.0256868	0.913055
505.161	3.72	m/z	-0.00294401	0.00130706	-2.25238	0.0259492	0.913055
289.027	11.28	n	-0.0107754	0.00470763	-2.28892	0.0260213	0.913055
355.126	7.45	m/z	0.00300867	0.00133792	2.24877	0.0261721	0.913055
428.113	11.47	m/z	0.00119579	0.000532102	2.24729	0.0262684	0.913055
664.346	15.34	m/z	-0.00272868	0.00121419	-2.24733	0.0263045	0.913055
192.04	5.69	n	0.00268221	0.00119451	2.24544	0.0263901	0.913055
243.113	8.09	m/z	0.000975853	0.000434689	2.24495	0.0264227	0.913055
243.17	4.45	m/z	0.00095326	0.000425168	2.24208	0.0266124	0.913055
211.077	2.79	m/z	0.00167836	0.000749697	2.23871	0.0268489	0.913055
345.144	8.95	m/z	0.00188133	0.000840436	2.23851	0.0268499	0.913055
288.155	3.89	m/z	0.00135884	0.000607653	2.23621	0.0270042	0.913055
743.526	17.86	m/z	-0.00246738	0.00110123	-2.24057	0.0271003	0.913055
183.149	6	m/z	0.00198488	0.000888746	2.23335	0.0271969	0.913055
270.132	6.76	m/z	0.00171668	0.000768873	2.23272	0.0272392	0.913055
194.038	4.15	m/z	0.00346878	0.00154132	2.25053	0.0275592	0.913055
325.644	7.2	m/z	0.0013726	0.0006162	2.22752	0.0275935	0.913055
228.076	3.77	m/z	0.00202339	0.000908703	2.22668	0.0276507	0.913055
233.105	9.93	n	0.00176052	0.000790705	2.22652	0.0276614	0.913055
181.037	6.94	n	0.000926022	0.000416286	2.22449	0.0278015	0.913055
314.225	10.31	n	-0.00153319	0.000689886	-2.22238	0.0279472	0.913055
315.148	4.08	m/z	0.00461588	0.00206865	2.23135	0.0280096	0.913055
252.089	6.69	n	0.0017646	0.000794905	2.21989	0.0281198	0.913055
285.185	8.35	m/z	-0.00224849	0.0010131	-2.21942	0.0281786	0.913055
319.148	6.92	m/z	0.00140593	0.00063364	2.21881	0.0281951	0.913055
296.137	6	n	0.00104907	0.000473261	2.21669	0.0283431	0.913055
268.121	6.76	n	0.00167095	0.000753865	2.21651	0.0283559	0.913055
283.108	7.62	m/z	0.00167791	0.000757182	2.21599	0.0284053	0.913055
417.074	1.6	m/z	0.00416137	0.00187403	2.22054	0.028413	0.913055
241.133	10.01	m/z	0.00204381	0.000922689	2.21506	0.0284574	0.913055
265.154	5.72	m/z	0.00156975	0.000709481	2.21253	0.028636	0.913055
275.079	10.26	m/z	0.000955267	0.000431773	2.21243	0.0286431	0.913055
167.056	3.12	m/z	0.00341303	0.00154554	2.2083	0.0289361	0.913055
542.207	7.13	m/z	0.00245121	0.00111064	2.20703	0.0290271	0.913055
380.145	8.85	m/z	0.000849449	0.000385072	2.20595	0.0291046	0.913055
225.538	1.48	m/z	-0.00205053	0.000931539	-2.20123	0.0296996	0.913055
442.164	6.44	m/z	-0.0510591	0.0216521	-2.35816	0.0298791	0.913055
186.087	2.89	m/z	0.000722871	0.000330166	2.18942	0.0303111	0.913055
787.659	18.98	m/z	-0.00229013	0.00104535	-2.19078	0.0304001	0.913055
452.158	11.9	n	0.00115138	0.00052659	2.18649	0.0305291	0.913055
205.002	1.48	m/z	-0.00379899	0.00173388	-2.19104	0.0306812	0.913055
193.061	6.56	m/z	0.00149558	0.00068481	2.18394	0.0307205	0.913055
311.079	9.98	n	0.00112439	0.000515499	2.18116	0.0309294	0.913055
282.18	11.64	n	-0.000593749	0.000272348	-2.18011	0.0310093	0.913055
234.117	2.36	m/z	0.00202893	0.000931132	2.17899	0.0312862	0.913055
169.532	4.15	n	0.00146947	0.00067658	2.17191	0.0316359	0.913055
470.192	11.21	m/z	-0.00266218	0.00122739	-2.16898	0.0319038	0.913055
279.134	4.25	m/z	-0.00127929	0.000590074	-2.16802	0.0319367	0.913055
299.043	7.65	m/z	-0.00306922	0.00141593	-2.16764	0.0321447	0.913055
279.122	4.08	n	0.000652454	0.000301724	2.16242	0.0323749	0.913055
294.156	3.56	m/z	0.000943162	0.000436398	2.16124	0.0324674	0.913055
227.158	2.36	m/z	0.00151633	0.000701615	2.1612	0.0324984	0.913055
200.128	9.41	m/z	-0.00190802	0.000883094	-2.16061	0.0325176	0.913055
300.147	6.61	n	0.00171326	0.000793816	2.15825	0.0327039	0.913055
708.444	14.88	m/z	0.00660601	0.00305252	2.16412	0.0328604	0.913055
345.144	8.6	m/z	0.00126917	0.000588615	2.1562	0.0328673	0.913055
330.131	3.87	m/z	0.0014889	0.000692027	2.15151	0.033243	0.913055
258.181	6.97	m/z	0.00212991	0.000990578	2.15017	0.0333509	0.913055
244.166	5.72	m/z	0.00152642	0.000710229	2.14919	0.0334296	0.913055
330.202	6.51	m/z	0.000975735	0.000454162	2.14843	0.0334915	0.913055
163.075	9.75	m/z	-0.000589544	0.000274597	-2.14694	0.0336122	0.913055
305.105	10.01	n	0.00152511	0.000710922	2.14526	0.0337488	0.913055
403.092	2.06	m/z	0.00141053	0.000657576	2.14505	0.033766	0.913055
569.418	16.4	m/z	-0.00207388	0.000967176	-2.14426	0.0338307	0.913055
178.097	4.1	m/z	0.00112128	0.000524344	2.13844	0.0343088	0.913055
532.193	8.9	m/z	0.0012284	0.000574976	2.13643	0.0344752	0.913055
271.084	8.92	n	0.000774855	0.000362894	2.13521	0.0345768	0.913055
214.797	3.44	m/z	0.0021896	0.00102573	2.13468	0.0346639	0.913055
340.494	10.26	m/z	-0.00338205	0.00155087	-2.18075	0.0349945	0.913055
330.144	5.77	m/z	0.00188751	0.000886232	2.12981	0.0350288	0.913055
244.045	2.91	m/z	0.000967249	0.00045425	2.12933	0.0350693	0.913055
371.21	6.46	m/z	0.00130408	0.000613104	2.12701	0.0352651	0.913055
588.212	6.64	m/z	0.00167045	0.000786287	2.12448	0.0354803	0.913055
289.118	11.51	m/z	0.000670067	0.000316202	2.11911	0.0359399	0.913055
242.186	4.02	m/z	0.000911315	0.000430372	2.1175	0.0360783	0.913055
248.995	7.37	n	0.000594157	0.000280888	2.11528	0.0362708	0.913055
224.107	6.61	m/z	0.00164183	0.000776341	2.11483	0.0363099	0.913055
542.207	7.37	m/z	0.00252832	0.00119646	2.11316	0.036455	0.913055
155.118	6.03	m/z	0.00097643	0.000462683	2.11036	0.0366996	0.913055
203.139	2.59	m/z	0.00120932	0.000573436	2.10891	0.0368273	0.913055
297.016	5.92	n	-0.00165162	0.000783451	-2.10813	0.0368955	0.913055
427.136	10.8	m/z	-0.00936317	0.00374988	-2.49692	0.0371195	0.913055
269.128	16.66	m/z	0.00211485	0.00100479	2.10478	0.0371919	0.913055
287.102	9.58	m/z	0.000840348	0.000399284	2.10464	0.0372046	0.913055
329.149	5.25	m/z	0.0028032	0.0013323	2.10404	0.0372577	0.913055
280.079	5.42	m/z	0.0016176	0.000769664	2.10169	0.0374664	0.913055
283.108	9.96	m/z	0.000954717	0.000454306	2.10148	0.0374849	0.913055
257.1	8.37	m/z	0.00324067	0.00154174	2.10196	0.0375167	0.913055
505.316	15.38	m/z	0.0032312	0.00153784	2.10113	0.0375452	0.913055
375.252	12.43	n	-0.000714927	0.000340453	-2.09993	0.0376243	0.913055
283.093	5.97	n	0.000825245	0.000393042	2.09964	0.0376502	0.913055
530.169	10.7	m/z	0.0021003	0.000998709	2.10301	0.0378096	0.913055
329.158	5.42	n	-0.00142399	0.00067944	-2.09583	0.0379925	0.913055
270.124	9.8	m/z	0.0011449	0.000546364	2.09549	0.0380231	0.913055
266.129	11.23	m/z	0.00186776	0.000889775	2.09913	0.0381141	0.913055
390.109	5.52	m/z	-0.0264055	0.0117502	-2.24725	0.0381906	0.913055
310.137	4.93	m/z	0.00334903	0.00159969	2.09355	0.0381991	0.913055
234.037	4.96	m/z	0.000741854	0.000354422	2.09314	0.0382363	0.913055
402.142	12.24	n	0.00116945	0.000558828	2.09268	0.0382776	0.913055
521.381	16.13	m/z	-0.00323154	0.00154699	-2.08893	0.0386345	0.913055
208.132	6.51	n	0.000800894	0.000383592	2.08788	0.0387164	0.913055
282.219	12.28	n	-0.00113373	0.000543781	-2.0849	0.0389907	0.913055
404.122	8.4	n	-0.000967831	0.000464904	-2.08179	0.0392788	0.913055
139.05	6.1	m/z	0.00160248	0.000769653	2.08209	0.0392955	0.913055
404.145	7.65	m/z	0.000736974	0.000354332	2.0799	0.0394546	0.913055
285.087	8.73	m/z	0.00198998	0.000958613	2.07589	0.0398299	0.913055
325.088	4.68	m/z	-0.0187296	0.00873205	-2.14493	0.0399049	0.913055
312.111	1.9	m/z	-0.0222207	0.0106031	-2.09567	0.0399507	0.913055
212.08	1.44	n	-0.000822047	0.000396244	-2.0746	0.0399517	0.913055
201.123	7.05	m/z	0.000867209	0.000419258	2.06844	0.0405364	0.913055
613.37	15.88	m/z	-0.00525296	0.00248398	-2.11473	0.0405771	0.913055
637.392	16.54	m/z	-0.00217486	0.00105302	-2.06535	0.0408319	0.913055
496.201	9.78	m/z	0.00275475	0.00133574	2.06233	0.0411226	0.913055
318.166	5.08	m/z	0.0014207	0.000689186	2.06141	0.0412116	0.913055
461.948	11.31	m/z	-0.00773732	0.00371226	-2.08426	0.041263	0.913055
316.137	7.52	m/z	0.00156288	0.000759171	2.05867	0.0414778	0.913055
201.164	12.81	m/z	-0.0011523	0.000559971	-2.05779	0.0415632	0.913055
933.757	0.55	n	-0.00219314	0.00106517	-2.05895	0.0416447	0.913055
286.13	9.7	n	0.000676209	0.000329089	2.05479	0.0418571	0.913055
266.063	4.7	m/z	0.00141362	0.000688878	2.05206	0.0421259	0.913055
224.128	4.6	m/z	0.00109957	0.00053616	2.05083	0.0422475	0.913055
217.075	6.89	m/z	0.000853747	0.000416606	2.04929	0.0423995	0.913055
369.261	15.55	m/z	-0.0030198	0.00147386	-2.04891	0.0424526	0.913055
338.132	4.02	m/z	0.00324651	0.00158543	2.04772	0.0426011	0.913055
294.142	4.33	m/z	0.00106163	0.000518661	2.04687	0.0426404	0.913055
286.155	6.66	m/z	0.00109695	0.000536498	2.04465	0.0428625	0.913055
316.211	3.44	n	0.00085353	0.000417572	2.04403	0.0429244	0.913055
212.082	6.31	m/z	0.00141959	0.000694533	2.04396	0.0429317	0.913055
519.389	15.38	m/z	0.00214006	0.00103793	2.06184	0.0431641	0.913055
346.197	6.99	m/z	0.00131649	0.000645505	2.03947	0.0433835	0.913055
205.122	10.46	m/z	0.00159646	0.000783614	2.0373	0.0436036	0.913055
221.054	3.59	n	0.000969788	0.000476191	2.03655	0.0436796	0.913055
324.143	5.72	n	0.0018152	0.000891536	2.03604	0.0437319	0.913055
203.143	16.9	m/z	-0.00168993	0.000826244	-2.04531	0.0440303	0.913055
292.227	11.08	m/z	0.00295046	0.00145159	2.03257	0.0440868	0.913055
499.241	8.53	m/z	0.00287106	0.00141264	2.03241	0.0442826	0.913055
271.108	6.64	m/z	0.000863348	0.000425289	2.03003	0.044348	0.913055
201.054	6.66	m/z	0.00255424	0.00125827	2.02996	0.0444006	0.913055
304.093	3.56	m/z	0.000787983	0.000388673	2.02737	0.0446228	0.913055
236.116	6.05	n	0.00181481	0.000895211	2.02725	0.0446355	0.913055
384.274	11.71	m/z	-0.00231101	0.00113989	-2.0274	0.0446501	0.913055
192.102	6.69	m/z	0.00159998	0.000789293	2.0271	0.0446504	0.913055
319.129	6.23	m/z	0.000929754	0.0004591	2.02517	0.0448513	0.913055
277.133	7.83	m/z	-0.00323844	0.00160018	-2.0238	0.0451573	0.913055
152.107	6.56	m/z	0.00106762	0.000528216	2.02118	0.0452676	0.913055
329.095	7.07	m/z	0.00121647	0.000601888	2.0211	0.0452767	0.913055
250.18	8.78	m/z	0.00210211	0.0010409	2.01951	0.045444	0.913055
599.116	14.16	m/z	0.00472813	0.00229027	2.06444	0.0456721	0.913055
787.429	10.9	m/z	-0.013979	0.00685321	-2.03978	0.0457824	0.913055
896.793	0.55	m/z	-0.00567191	0.00281141	-2.01746	0.0458061	0.913055
311.601	7.25	m/z	-0.0131616	0.00644089	-2.04344	0.0458112	0.913055
335.1	8.55	n	0.000928597	0.000460685	2.01569	0.0458477	0.913055
432.387	16.67	n	-0.00104071	0.000516587	-2.01459	0.0459639	0.913055
452.149	9.01	m/z	-0.0258678	0.0118176	-2.18892	0.0460459	0.913055
338.099	11.36	m/z	0.00313874	0.00154376	2.03318	0.0460597	0.913055
190.095	2.81	n	-0.000530309	0.000263936	-2.00923	0.0465362	0.913055
181.101	13.32	m/z	0.00154823	0.000770788	2.00863	0.0466007	0.913055
283.131	10.29	n	0.00119457	0.000594725	2.00861	0.0466036	0.913055
583.472	15.02	m/z	0.00166157	0.000827698	2.00746	0.046742	0.913055
429.246	4.4	m/z	0.00106955	0.000533163	2.00605	0.0468789	0.913055
210.095	6.41	m/z	0.00153596	0.000764628	2.00876	0.0469259	0.913055
208.113	4.23	m/z	0.00216591	0.00107792	2.00934	0.0470665	0.913055
253.142	7.15	n	0.00222989	0.0011132	2.00314	0.047195	0.913055
315.134	5.69	m/z	0.00151373	0.000756241	2.00165	0.0473571	0.913055
403.226	12.79	m/z	0.00410401	0.00202811	2.02356	0.0474758	0.913055
241.155	5.77	m/z	0.00112814	0.000564652	1.99793	0.0477637	0.913055
185.165	3.64	m/z	0.000730105	0.000366403	1.99263	0.0483489	0.913055
283.108	10.26	m/z	0.000712532	0.000357779	1.99154	0.0484699	0.913055
352.148	5.03	m/z	0.00173246	0.000870277	1.99069	0.0485643	0.913055
245.053	3.89	m/z	-0.0205162	0.0100054	-2.05052	0.0485794	0.913055
277.154	6.61	m/z	0.00394207	0.001978	1.99296	0.0491049	0.913055
286.128	3.79	m/z	-0.00309101	0.00155995	-1.98147	0.0496161	0.913055
383.176	6.28	n	-0.00170772	0.000861974	-1.98118	0.049634	0.913055
402.17	4.38	m/z	0.00124992	0.00063109	1.98058	0.0497021	0.913055
279.168	7.4	m/z	-0.0110532	0.0054827	-2.01601	0.0497923	0.913055
292.152	11.59	m/z	0.00215541	0.00108769	1.98165	0.0498636	0.913055
817.726	0.57	m/z	0.00310258	0.001567	1.97995	0.0504305	0.913055
236.201	8.6	m/z	0.00318586	0.00160804	1.98121	0.050553	0.913055
559.249	10.26	m/z	-0.00292851	0.0014682	-1.99462	0.0505577	0.913055
220.141	13.63	m/z	0.0017728	0.000898103	1.97394	0.0507861	0.913055
345.108	10.31	m/z	0.000970389	0.00049231	1.97109	0.0507894	0.913055
547.268	10.38	m/z	-0.00330165	0.00165754	-1.9919	0.050864	0.913055
243.113	7.6	m/z	0.00192654	0.000977754	1.97038	0.0508723	0.913055
305.105	12	n	0.00128314	0.000651282	1.97017	0.0508958	0.913055
314.126	5.27	n	0.00163678	0.000832157	1.96692	0.0512744	0.913055
353.111	6.05	n	0.000642766	0.000326922	1.96612	0.051368	0.913055
640.564	19.19	m/z	0.00188493	0.000961121	1.96117	0.0519478	0.913055
263.069	5.01	m/z	0.00262993	0.00134096	1.96123	0.0519727	0.913055
215.107	8.58	m/z	0.00247276	0.00126127	1.96053	0.0520563	0.913055
249.118	9.7	m/z	-0.00105722	0.000539711	-1.95886	0.0522219	0.913055
308.147	11.03	m/z	-0.00347807	0.00177653	-1.95779	0.052413	0.913055
181.097	4.02	m/z	0.000936652	0.000478658	1.95683	0.0524626	0.913055
335.169	6.44	m/z	0.00113222	0.000579015	1.95542	0.0526297	0.913055
505.616	6.23	m/z	0.00133009	0.000680328	1.95507	0.0526721	0.913055
205.03	6.94	m/z	0.000968537	0.000495715	1.95382	0.0528217	0.913055
126.055	1.46	m/z	0.000577486	0.000295703	1.95293	0.0529281	0.913055
335.206	12.33	m/z	-0.00269486	0.0013677	-1.97035	0.0530606	0.913055
256.24	16.17	n	-0.000940408	0.00048186	-1.95162	0.0530848	0.913055
198.048	7.88	n	0.00353681	0.00180427	1.96025	0.0533218	0.913055
321.131	7.88	m/z	0.00342594	0.00175736	1.94949	0.0533415	0.913055
171.084	3.82	m/z	0.00145453	0.000746349	1.94886	0.0534497	0.913055
448.204	6	n	0.000816532	0.000419297	1.94738	0.0535959	0.913055
156.037	2.89	n	0.00168711	0.000866714	1.94656	0.0536953	0.913055
337.139	8.17	m/z	0.000743039	0.00038176	1.94635	0.0537211	0.913055
312.039	5.92	m/z	-0.00132094	0.000679117	-1.94509	0.0538745	0.913055
285.185	9.43	m/z	-0.00203746	0.00104788	-1.94436	0.0539631	0.913055
240.232	17.07	m/z	-0.00303065	0.00156101	-1.94147	0.0543162	0.913055
228.102	5.36	m/z	0.00138056	0.000711032	1.94163	0.0543284	0.913055
223.133	14.3	m/z	0.000955317	0.000492164	1.94105	0.0543667	0.913055
383.2	5.95	m/z	-0.00153535	0.000791608	-1.93954	0.0545528	0.913055
214.077	6.97	m/z	-0.00253878	0.00130954	-1.93868	0.0548309	0.913055
347.044	4.93	m/z	0.00101598	0.000524792	1.93597	0.0549927	0.913055
299.125	11.21	m/z	0.0019518	0.00100872	1.93493	0.0551372	0.913055
234.098	4.05	n	0.000649543	0.000335724	1.93475	0.0551437	0.913055
626.33	12.21	m/z	-0.00781638	0.00397746	-1.96517	0.0553207	0.913055
205.093	4.45	m/z	-0.00488518	0.0025137	-1.94342	0.0554819	0.913055
442.092	9.2	m/z	-0.000862098	0.000446404	-1.93121	0.055585	0.913055
448.29	10.56	m/z	-0.00566531	0.00292087	-1.9396	0.0557848	0.913055
300.195	9.63	n	-0.000758459	0.000393449	-1.92772	0.0560217	0.913055
290.102	7.2	m/z	0.000768847	0.000399054	1.92667	0.0561532	0.913055
254.09	7.35	n	0.00194371	0.00100993	1.9246	0.0564473	0.913055
167.07	10.77	m/z	0.00134011	0.000696745	1.92338	0.0565693	0.913055
295.164	3.64	n	0.000688152	0.000357796	1.92331	0.0565783	0.913055
280.049	7.07	m/z	-0.00102515	0.000533093	-1.92302	0.0566151	0.913055
331.165	5.85	m/z	0.00239181	0.00124389	1.92284	0.0566381	0.913055
303.206	10.88	m/z	-0.00238565	0.0012404	-1.9233	0.056646	0.913055
142.926	3.24	n	-0.00152189	0.000791648	-1.92243	0.05669	0.913055
200.035	1.38	m/z	-0.0937827	0.0451697	-2.07623	0.0567717	0.913055
489.801	15.84	m/z	-0.00632189	0.00327154	-1.93239	0.0569418	0.913055
363.155	9.96	m/z	0.000978366	0.000509916	1.91868	0.0571676	0.913055
174.149	3.89	m/z	-0.00570053	0.00295015	-1.93228	0.057372	0.913055
365.12	8.87	m/z	0.00621343	0.00319326	1.94579	0.0576732	0.913055
460.208	8.68	m/z	-0.00209458	0.00109438	-1.91394	0.0577761	0.913055
603.323	16.17	m/z	0.0446926	0.018282	2.44463	0.0583205	0.913055
302.102	8.4	m/z	0.000771198	0.000404225	1.90784	0.0585672	0.913055
229.179	3.64	n	0.000659036	0.000345506	1.90745	0.0586185	0.913055
283.115	9.3	m/z	-0.00148005	0.00077647	-1.90613	0.0588245	0.913055
463.376	16.32	m/z	-0.00168242	0.000882827	-1.90572	0.0588441	0.913055
230.182	3.64	n	0.000683584	0.000358956	1.90437	0.0590221	0.913055
161.071	7.47	m/z	0.000575653	0.00030244	1.90336	0.0591543	0.913055
113.079	4.23	m/z	0.000911941	0.000479196	1.90306	0.0591934	0.913055
265.168	6.39	n	0.0008826	0.0004642	1.90134	0.0594212	0.913055
276.196	10.13	m/z	0.00304264	0.00160357	1.89741	0.059941	0.913055
618.345	6.87	m/z	0.000872193	0.000459969	1.8962	0.0601025	0.913055
311.123	3.54	m/z	-0.00621361	0.0032322	-1.92241	0.0601485	0.913055
240.086	10.26	n	0.000954392	0.000503435	1.89576	0.0601617	0.913055
313.117	8.58	m/z	0.000628275	0.00033149	1.89531	0.0602216	0.913055
433.054	2.11	m/z	0.00130776	0.000690075	1.8951	0.0602493	0.913055
431.113	9.45	m/z	-0.000805513	0.000425068	-1.89502	0.0602598	0.913055
204.146	12.47	m/z	0.00164434	0.000867203	1.89614	0.0603663	0.913055
541.446	16.66	m/z	-0.00278865	0.00147202	-1.89444	0.0604589	0.913055
379.209	13.46	m/z	0.00113414	0.000599192	1.89278	0.0605607	0.913055
288.095	6.46	m/z	0.00103855	0.000548792	1.89242	0.0606081	0.913055
286.127	10.03	m/z	0.000709816	0.000375478	1.89043	0.0608761	0.913055
458.296	5.01	m/z	0.0562297	0.0274088	2.05152	0.0609293	0.913055
142.159	12.67	m/z	-0.00265602	0.00140378	-1.89206	0.0609553	0.913055
1250.9	18.04	n	-0.00298048	0.00157396	-1.89361	0.0612874	0.913055
593.369	15.38	m/z	0.0057671	0.00301687	1.91162	0.0614429	0.913055
486.368	17.02	n	0.00155448	0.000824554	1.88524	0.0615791	0.913055
431.204	14.38	m/z	-0.00221066	0.00117189	-1.88641	0.0616169	0.913055
356.279	12.52	m/z	-0.00180262	0.000956495	-1.88461	0.0616987	0.913055
737.543	16.32	m/z	0.0065857	0.00344802	1.91	0.0617653	0.913055
407.226	5.9	m/z	0.00341115	0.00180829	1.8864	0.0617854	0.913055
293.113	7.35	m/z	0.000642787	0.00034161	1.88164	0.0620706	0.913055
317.189	13.84	m/z	0.00544825	0.00286748	1.90001	0.0620847	0.913055
264.196	10.16	m/z	0.00218809	0.00116288	1.88162	0.062106	0.913055
397.323	15.86	n	0.00114264	0.000607811	1.87992	0.0623064	0.913055
456.329	15.86	m/z	0.0206339	0.00986066	2.09255	0.0628593	0.913055
242.065	4.13	m/z	0.00181887	0.000969632	1.87583	0.06287	0.913055
222.02	7.52	n	0.00137148	0.000731142	1.87581	0.062874	0.913055
245.033	3.77	m/z	0.000739784	0.000394483	1.87532	0.0629407	0.913055
366.264	11.92	m/z	-0.00215094	0.00114659	-1.87595	0.0630135	0.913055
230.042	5.72	m/z	0.00123079	0.00065653	1.87469	0.063028	0.913055
298.107	5.27	m/z	0.00180448	0.000963563	1.87272	0.063303	0.913055
754.574	19.5	m/z	0.00218424	0.00115243	1.89534	0.0633074	0.913055
274.082	10.58	n	0.00191498	0.00102259	1.87267	0.0633093	0.913055
360.155	7.13	m/z	-0.000798619	0.000426497	-1.87251	0.0633318	0.913055
451.229	14.9	m/z	-0.00378064	0.00199985	-1.89046	0.0633728	0.913055
285.194	9.73	n	0.0023993	0.00128167	1.87201	0.0634017	0.913055
669.303	12.96	m/z	0.00592892	0.00308305	1.92307	0.0634087	0.913055
276.56	4.15	m/z	0.00259421	0.00138666	1.87083	0.0635991	0.913055
348.114	9.06	n	-0.00393476	0.00210365	-1.87044	0.0636205	0.913055
212.176	6.46	m/z	0.00109907	0.000587609	1.87042	0.0636237	0.913055
192.1	7.78	m/z	0.000955357	0.000510862	1.87009	0.0636699	0.913055
291.12	6.79	m/z	0.00178981	0.000957071	1.87009	0.06367	0.913055
278.09	7.18	n	0.000721058	0.000386094	1.86757	0.0640227	0.913055
171.059	3.69	n	0.000594879	0.000318696	1.8666	0.0641587	0.913055
703.38	12.47	m/z	0.00246819	0.00132117	1.86819	0.0641744	0.913055
245.128	7.93	m/z	0.000816333	0.000437547	1.8657	0.0642858	0.913055
328.142	10.8	n	-0.000496053	0.000265967	-1.86509	0.0643725	0.913055
514.182	9.13	m/z	0.00148274	0.000796145	1.8624	0.0647524	0.913055
158.089	4.55	m/z	0.00222248	0.00119383	1.86163	0.0648623	0.913055
360.192	7.81	m/z	0.00702426	0.00370109	1.89789	0.0651304	0.913055
348.105	7.93	m/z	0.00116106	0.000624751	1.85843	0.0653187	0.913055
405.333	17.73	m/z	0.00232296	0.00124982	1.85864	0.0653399	0.913055
450.51	6.21	m/z	0.00214588	0.00115527	1.85746	0.0655431	0.913055
208.131	2.74	m/z	0.00113648	0.000612146	1.85654	0.0655886	0.913055
370.084	9.6	n	0.000486382	0.00026233	1.85408	0.0659424	0.913055
193.061	6.41	m/z	0.000774373	0.000417665	1.85405	0.0659468	0.913055
137.071	7.07	m/z	0.00147827	0.000797655	1.85327	0.0661102	0.913055
186.16	6.26	m/z	0.00200008	0.00108064	1.85084	0.0664116	0.913055
229.055	5.72	m/z	0.00173087	0.00093549	1.85023	0.0664995	0.913055
206.115	7.07	m/z	-0.0014921	0.000806582	-1.8499	0.0665472	0.913055
460.208	7.13	m/z	-0.00247679	0.00133924	-1.8494	0.0666193	0.913055
235.037	2.71	m/z	-0.00136462	0.000735217	-1.85607	0.06679	0.913055
417.347	17.02	n	-0.00120713	0.000653146	-1.84817	0.0667985	0.913055
501.616	6.44	m/z	0.00170773	0.000925649	1.8449	0.0672929	0.913055
613.464	17.07	m/z	-0.00750812	0.00406938	-1.84503	0.0676292	0.913055
188.151	12.89	m/z	-0.00289934	0.00156981	-1.84694	0.067773	0.913055
206.167	16.54	n	-0.00113553	0.000616854	-1.84085	0.0678726	0.913055
248.089	6.92	m/z	0.00121978	0.000662656	1.84075	0.0678871	0.913055
203.166	10.64	m/z	0.00380417	0.00206425	1.84288	0.0682798	0.913055
211.058	5.57	m/z	0.000845272	0.000460043	1.83738	0.0683862	0.913055
312.096	4.7	n	-0.00155812	0.000848244	-1.83688	0.06846	0.913055
252.123	8.09	m/z	0.00201548	0.00109921	1.83357	0.0690231	0.913055
393.285	16.47	m/z	0.00219315	0.00119008	1.84285	0.0691015	0.913055
456.205	7.25	m/z	-0.00249352	0.0013604	-1.83292	0.0691196	0.913055
273.604	4.3	m/z	0.00234923	0.00128171	1.8329	0.0692564	0.913055
137.071	6.39	m/z	0.00136369	0.000744895	1.83071	0.0693822	0.913055
303.195	11.69	m/z	-0.00156419	0.000854421	-1.83071	0.069383	0.913055
208.085	6.26	n	0.000729398	0.000398539	1.83018	0.0694621	0.913055
266.128	7.68	m/z	-0.00184218	0.00100777	-1.82797	0.0698117	0.913055
231.147	7.4	n	0.0015111	0.000826926	1.82736	0.0698868	0.913055
263.089	7.18	m/z	0.00114459	0.000626817	1.82603	0.070089	0.913055
326.207	7.86	m/z	0.00285523	0.00156414	1.82543	0.0701966	0.913055
451.318	16.72	m/z	0.00183426	0.00100494	1.82525	0.0702078	0.913055
404.16	8.32	m/z	0.00177309	0.000971597	1.82493	0.0702563	0.913055
186.157	12.76	m/z	0.00334569	0.00180334	1.85528	0.0702639	0.913055
260.071	9.56	n	-0.003568	0.00195522	-1.82486	0.0702668	0.913055
245	7.45	n	0.00050945	0.000279649	1.82175	0.0707404	0.913055
368.791	18.42	n	0.00212399	0.00116603	1.82156	0.0708755	0.913055
640.506	18.98	n	-0.00305934	0.00167967	-1.8214	0.0709571	0.913055
331.128	5.57	m/z	0.00120824	0.000664557	1.81811	0.0712973	0.913055
491.221	12.86	m/z	-0.00911608	0.00501346	-1.81832	0.0713717	0.913055
342.156	3.41	m/z	0.00181271	0.000991975	1.82738	0.0714674	0.913055
207.113	9.58	m/z	0.00147421	0.000811462	1.81673	0.0715442	0.913055
662.241	9.16	m/z	0.00132489	0.000729387	1.81645	0.0715885	0.913055
706.758	0.57	m/z	0.00266623	0.00146761	1.81672	0.0717565	0.913055
173.058	3.66	m/z	0.00193475	0.00106578	1.81534	0.0718129	0.913055
375.116	4.81	m/z	0.00079667	0.000439032	1.81461	0.071838	0.913055
208.06	3.72	n	0.000775202	0.000427288	1.81424	0.071895	0.913055
261.123	5.01	m/z	0.00104859	0.000578079	1.81392	0.0719442	0.913055
496.726	5.92	m/z	-0.000940689	0.000518774	-1.81329	0.0720414	0.913055
321.159	8.99	m/z	-0.010923	0.0059456	-1.83715	0.0721345	0.913055
315.202	4.6	m/z	0.000847683	0.000467728	1.81234	0.0721892	0.913055
271.107	11.28	m/z	0.000733393	0.000404813	1.81168	0.0722916	0.913055
231.207	8.45	m/z	-0.00664901	0.00360647	-1.84363	0.0722998	0.913055
374.243	12	n	-0.00103988	0.000574071	-1.81142	0.0723322	0.913055
271.108	5.82	m/z	0.000661671	0.000365311	1.81125	0.0723583	0.913055
229.17	13.94	m/z	0.00169404	0.000936872	1.80818	0.0728374	0.913055
325.139	3.66	m/z	0.00071919	0.000397778	1.80802	0.0728632	0.913055
517.27	4.78	m/z	0.00509568	0.00282009	1.80692	0.0730347	0.913055
226.107	9.38	n	0.000916052	0.000507499	1.80503	0.0733321	0.913055
212.088	7.73	n	0.00177487	0.000984225	1.80332	0.0736025	0.913055
390.142	9.45	n	-0.000968707	0.000537203	-1.80324	0.0736142	0.913055
139.058	8.75	m/z	0.00109412	0.000606891	1.80283	0.0736788	0.913055
820.818	0.55	m/z	-0.00527577	0.00292711	-1.80238	0.0739747	0.913055
380.053	4.15	n	0.00144731	0.000804162	1.79977	0.0741631	0.913055
435.256	10.03	m/z	0.00935333	0.00509819	1.83464	0.0743975	0.913055
262.601	10.38	m/z	0.00218039	0.00121301	1.7975	0.0745255	0.913055
341.117	8.95	n	0.00104253	0.000580426	1.79615	0.0747406	0.913055
448.263	14.32	m/z	-0.0191143	0.0105336	-1.81459	0.0747589	0.913055
167.081	6.1	m/z	0.000923612	0.00051435	1.79569	0.0748143	0.913055
271.165	9.73	m/z	0.00257621	0.00143381	1.79676	0.0748478	0.913055
1047.6	7.47	n	0.000953359	0.000531243	1.79458	0.074992	0.913055
333.09	7.28	m/z	-0.0228451	0.0125038	-1.82705	0.0751609	0.913055
412.215	9.04	m/z	-0.0020467	0.00114232	-1.79171	0.0755058	0.913055
478.237	12.16	m/z	-0.0391221	0.021284	-1.8381	0.0756483	0.913055
289.118	7.2	m/z	0.000769947	0.000430083	1.79023	0.0756926	0.913055
320.101	7.23	n	0.00116983	0.000653647	1.78969	0.0757791	0.913055
287.175	9.01	m/z	-0.00488113	0.0027057	-1.80402	0.075862	0.913055
203.035	1.8	m/z	-0.00283352	0.00158274	-1.79026	0.0759121	0.913055
352.066	12.64	m/z	-0.00148281	0.000829405	-1.7878	0.0761207	0.913055
155.082	4.5	m/z	0.000777784	0.000435491	1.78599	0.0763787	0.913055
497.308	7.28	n	0.000868436	0.000486287	1.78585	0.0764018	0.913055
206.094	10.7	n	0.00100955	0.000565332	1.78576	0.076417	0.913055
619.131	17.31	m/z	-0.0323476	0.0159075	-2.03348	0.0764432	0.913055
382.292	14.88	m/z	0.00251542	0.00140653	1.78839	0.0765696	0.913055
543.377	15.38	m/z	0.00430337	0.00239484	1.79693	0.0765994	0.913055
716.526	0.59	m/z	0.00188475	0.00105052	1.79411	0.0767202	0.913055
446.324	15.16	m/z	-0.0195756	0.0107668	-1.81815	0.0767287	0.913055
457.306	15.36	m/z	-0.00731054	0.00406592	-1.798	0.0770458	0.913055
126.074	4.23	m/z	-0.00227847	0.00127326	-1.78947	0.077101	0.913055
167.056	3.39	m/z	0.00428633	0.00239498	1.78972	0.0771913	0.913055
766.352	16.98	m/z	0.0327276	0.0167982	1.94828	0.0773442	0.913055
494.192	13.84	m/z	-0.00163313	0.000917398	-1.78018	0.0773654	0.913055
293.174	8.92	n	0.00408215	0.0022934	1.77996	0.0774559	0.913055
293.09	6.89	n	0.00101193	0.000568819	1.779	0.0775248	0.913055
109.108	10.9	m/z	-0.00219359	0.00123098	-1.78198	0.0776985	0.913055
370.162	6.94	m/z	0.000994644	0.000559686	1.77715	0.0778298	0.913055
193.037	8.24	n	0.00061459	0.000346013	1.7762	0.0779859	0.913055
567.559	19.13	n	0.00136255	0.000767178	1.77606	0.0780104	0.913055
298.06	5.25	m/z	-0.00115777	0.000652258	-1.77502	0.0781817	0.913055
186.072	3.56	n	0.00139423	0.000785994	1.77384	0.0783784	0.913055
434.216	4.63	m/z	0.000814525	0.000459585	1.7723	0.0786336	0.913055
492.252	12.62	m/z	-0.0131777	0.00738043	-1.7855	0.078775	0.913055
212.055	5.18	m/z	-0.00109321	0.000617698	-1.76981	0.0790497	0.913055
328.061	11.64	m/z	0.000996618	0.000563758	1.76781	0.0793856	0.913055
330.085	7.33	n	-0.0101347	0.005712	-1.77429	0.0793971	0.913055
415.109	4.23	m/z	0.00130019	0.000736322	1.76579	0.0797255	0.913055
288.088	10.9	n	-0.00107672	0.000610613	-1.76334	0.0801401	0.913055
340.129	11.26	m/z	0.000824323	0.000467516	1.7632	0.0801639	0.913055
409.059	3.77	m/z	0.00192265	0.0010906	1.76293	0.0802267	0.913055
347.16	10.08	m/z	0.00103781	0.000588917	1.76224	0.0803254	0.913055
360.132	9.45	n	-0.000705017	0.00040015	-1.76188	0.0803868	0.913055
188.095	7.13	n	0.000974982	0.000553513	1.76144	0.0804612	0.913055
482.399	16.34	m/z	-0.00355838	0.00201842	-1.76295	0.080818	0.913055
617.513	17.64	m/z	-0.0022417	0.00127419	-1.75932	0.0809507	0.913055
195.046	1.85	m/z	0.000848924	0.000483033	1.75749	0.081136	0.913055
331.151	8.48	m/z	0.00540431	0.00306491	1.76328	0.0812467	0.913055
210.086	2.59	m/z	0.000766817	0.000436495	1.75676	0.0812603	0.913055
161.111	2.46	n	0.000846181	0.000481775	1.75638	0.0813251	0.913055
475.363	15.38	m/z	0.00171854	0.000971718	1.76855	0.08152	0.913055
365.162	10.51	m/z	0.00220928	0.00125825	1.75584	0.0815464	0.913055
319.106	10.93	m/z	0.00231859	0.00131996	1.75657	0.0817008	0.913055
148.112	4.25	m/z	0.00244316	0.00139459	1.75189	0.0820984	0.913055
446.324	15.45	m/z	-0.0127894	0.00728018	-1.75674	0.0822887	0.913055
300.112	5.18	n	0.0012632	0.000721585	1.7506	0.0823214	0.913055
294.123	10.53	n	0.0010181	0.000581715	1.75018	0.0823935	0.913055
81.0335	3.44	m/z	-0.000999582	0.00057164	-1.74862	0.0826641	0.913055
224.137	4.28	n	0.000616415	0.000352538	1.7485	0.0826842	0.913055
160.133	6.51	m/z	0.00151817	0.000868532	1.74797	0.0827773	0.913055
679.386	13.94	m/z	0.00245385	0.00140409	1.74764	0.0828516	0.913055
205.074	7.93	n	0.000941017	0.00053857	1.74725	0.082902	0.913055
280.106	6.41	n	0.000735902	0.00042126	1.74691	0.0829616	0.913055
207.113	10.29	m/z	0.000819173	0.000469054	1.74644	0.0830436	0.913055
81.0698	16.17	m/z	-0.00062033	0.000355208	-1.74639	0.0830527	0.913055
334.147	7.45	m/z	0.00232746	0.00133207	1.74725	0.0832407	0.913055
581.456	14.9	m/z	0.00159348	0.000913267	1.74481	0.0833282	0.913055
375.123	10.51	m/z	0.000749746	0.000429711	1.74477	0.0833351	0.913055
377.215	9.16	m/z	0.00099005	0.000567448	1.74474	0.08334	0.913055
387.252	13.48	m/z	-0.00298569	0.00171198	-1.744	0.0834703	0.913055
260.051	5.29	m/z	-0.000607759	0.000348758	-1.74264	0.0837079	0.913055
433.319	14.03	n	0.000904903	0.000519844	1.74072	0.0840454	0.913055
196.097	11.28	m/z	0.00138439	0.000795982	1.73922	0.0843091	0.913055
511.375	17.73	m/z	-0.00589602	0.00304121	-1.93871	0.0844837	0.913055
612.335	7.2	m/z	0.000798512	0.000459554	1.73758	0.0845998	0.913055
212.092	7.73	m/z	0.0015337	0.000882874	1.73717	0.0846729	0.913055
368.145	5.05	m/z	0.00194681	0.00112144	1.73598	0.0848824	0.913055
667.207	10.33	m/z	0.000984792	0.000567346	1.73579	0.0849175	0.913055
189.131	6.15	m/z	0.00160598	0.000923729	1.73858	0.0849577	0.913055
224.023	2.18	n	-0.000703987	0.000406111	-1.73348	0.0853271	0.913055
423.17	6.28	m/z	0.0495994	0.0252786	1.96211	0.0853792	0.913055
189.093	8.6	m/z	-0.00532362	0.00307315	-1.7323	0.0855384	0.913055
305.127	10.93	m/z	0.00234567	0.00135452	1.73175	0.085673	0.913055
247.165	2.56	m/z	0.000638318	0.000368764	1.73096	0.0857774	0.913055
406.216	12.36	m/z	-0.010729	0.0061914	-1.73288	0.0860524	0.913055
259.069	4.91	m/z	0.0661877	0.0356452	1.85685	0.0861316	0.913055
304.15	4.7	m/z	0.000973514	0.000563076	1.72892	0.0861437	0.913055
298.251	13.18	n	-0.000718549	0.000415798	-1.72812	0.0862877	0.913055
246.028	2.11	m/z	0.000433016	0.000250598	1.72793	0.0863224	0.913055
227.048	6.66	m/z	0.00132198	0.000765555	1.72683	0.0866304	0.913055
295.064	4.25	m/z	0.00252909	0.0014655	1.72575	0.0867142	0.913055
376.123	5.36	m/z	0.00542102	0.00314241	1.72512	0.0869199	0.913055
659.523	18.42	m/z	0.00313282	0.00181567	1.72543	0.087024	0.913055
349.152	10.61	n	0.00116915	0.00067981	1.71981	0.0877929	0.913055
469.185	14.35	m/z	-0.00209672	0.00121912	-1.71987	0.0878179	0.913055
315.095	6.64	m/z	0.000923265	0.000536959	1.71943	0.0878618	0.913055
400.227	11.8	m/z	0.00242687	0.00141078	1.72024	0.0878835	0.913055
192.102	4	m/z	-0.000660203	0.00038404	-1.7191	0.0879234	0.913055
230.062	3.17	m/z	0.00117346	0.000682663	1.71894	0.0879694	0.913055
677.888	6.84	m/z	0.000775029	0.000451017	1.7184	0.0880504	0.913055
226.155	7.3	m/z	0.00151013	0.000878903	1.7182	0.0881053	0.913055
660.444	15.57	n	0.00400768	0.00233318	1.71769	0.0882715	0.913055
291.111	10.13	m/z	0.00138751	0.000808114	1.71697	0.0883123	0.913055
260.124	2.86	m/z	-0.0027828	0.00162438	-1.71314	0.0890522	0.913055
413.264	5.01	n	0.000588028	0.000343381	1.71247	0.0891409	0.913055
565.434	16.58	m/z	-0.00152724	0.00089227	-1.71163	0.0892951	0.913055
233.055	5.2	m/z	0.0016672	0.000962955	1.73134	0.0893208	0.913055
271.108	9.08	m/z	0.00140578	0.000821505	1.71122	0.089371	0.913055
1280.77	6.84	n	0.000851792	0.000497898	1.71078	0.089454	0.913055
395.227	6.46	m/z	0.00180271	0.00105445	1.70963	0.0896672	0.913055
275.116	12	m/z	-0.00154594	0.000904467	-1.70922	0.0897596	0.913055
669.534	17	m/z	-0.00352594	0.00187759	-1.87791	0.0898318	0.913055
433.243	7.86	m/z	0.000673393	0.000394116	1.70862	0.0898547	0.913055
316.187	6.69	m/z	0.00216115	0.00126472	1.7088	0.0898555	0.913055
182.045	3.22	m/z	0.000697996	0.000408622	1.70817	0.0899379	0.913055
250.425	11.87	m/z	-0.00188916	0.00109451	-1.72603	0.0899561	0.913055
348.155	9.75	m/z	0.000836331	0.000490294	1.70577	0.0903846	0.913055
183.079	4.3	m/z	0.00419594	0.00245783	1.70717	0.0904428	0.913055
554.257	4.1	m/z	0.00319068	0.00186896	1.7072	0.0904842	0.913055
389.193	14.16	m/z	-0.0030603	0.00179264	-1.70715	0.0904926	0.913055
916.944	9.38	m/z	-0.00168697	0.000989257	-1.70529	0.0905111	0.913055
316.106	8.29	n	0.000516944	0.000303608	1.70267	0.0909657	0.913055
187.04	2.97	m/z	-0.00224446	0.00131759	-1.70346	0.0910065	0.913055
333.156	7.4	m/z	0.00123204	0.00072378	1.70224	0.0910473	0.913055
237.129	6.41	m/z	0.000662546	0.000389697	1.70016	0.0914387	0.913055
260.149	4.73	m/z	-0.00184876	0.00108749	-1.70003	0.0914625	0.913055
347.135	3.27	m/z	0.000555944	0.000327131	1.69945	0.0915717	0.913055
287.139	10.11	m/z	0.000513105	0.000302241	1.69767	0.0919097	0.913055
285.604	8.55	m/z	0.00159109	0.000937609	1.69696	0.0920425	0.913055
205.548	2.74	m/z	-0.000957624	0.000564446	-1.69657	0.0921169	0.913055
1031.6	7.28	n	0.000768961	0.000453285	1.69642	0.0921462	0.913055
617.296	8.4	m/z	-0.000854846	0.000504077	-1.69586	0.0922516	0.913055
308.185	8.8	m/z	0.00240162	0.00141603	1.69602	0.0922575	0.913055
458.287	15.38	m/z	0.00259126	0.00152764	1.69625	0.0922878	0.913055
389.707	5.92	m/z	-0.00138947	0.000819381	-1.69576	0.092325	0.913055
460.709	7.65	m/z	0.00138228	0.000815561	1.69489	0.0924371	0.913055
531.329	16.95	m/z	-0.0494762	0.0265963	-1.86027	0.0924744	0.913055
387.321	12.86	m/z	-0.00268102	0.00158005	-1.6968	0.0925375	0.913055
1196.58	8.22	n	-0.000711094	0.000419718	-1.69422	0.092564	0.913055
254.115	7.18	n	0.00269976	0.0015943	1.69339	0.0927228	0.913055
282.027	4.3	n	0.0047292	0.00279316	1.69314	0.0927702	0.913055
408.161	6.59	m/z	0.00180365	0.00105903	1.70311	0.0931139	0.913055
627.094	11.47	m/z	0.000883283	0.000522296	1.69115	0.0931494	0.913055
226.082	2.11	m/z	0.00119191	0.000704818	1.69109	0.0931611	0.913055
320.178	2.16	n	-0.000592969	0.000350889	-1.6899	0.093389	0.913055
79.0542	10.93	m/z	-0.00070836	0.000419426	-1.68888	0.0935861	0.913055
357.106	5.39	m/z	0.000596663	0.000353558	1.68759	0.0938329	0.913055
271.037	5.29	n	-0.000390782	0.000231626	-1.68712	0.0939234	0.913055
380.145	5.03	m/z	0.000891888	0.000528676	1.68702	0.0939432	0.913055
237.087	1.87	m/z	0.000928827	0.000550582	1.68699	0.0939491	0.913055
256.092	1.44	m/z	0.00156216	0.000926342	1.68638	0.0940675	0.913055
361.1	6.74	m/z	-0.0023242	0.00137737	-1.68742	0.0940782	0.913055
318.116	6.84	m/z	0.000763479	0.000453236	1.68451	0.0944288	0.913055
299.085	4.98	n	0.000774261	0.000459899	1.68355	0.0946152	0.913055
305.222	8.11	m/z	-0.00502629	0.00293937	-1.70999	0.0946472	0.913055
115.073	6	m/z	0.00445285	0.00256072	1.7389	0.0948656	0.913055
291.207	6.99	m/z	0.0192713	0.0107614	1.79077	0.0949688	0.913055
282.094	5.27	m/z	0.000947926	0.000563778	1.68138	0.0950355	0.913055
242.117	6.28	m/z	0.000631002	0.000375576	1.68009	0.095287	0.913055
271.176	4.08	m/z	0.000703168	0.000418796	1.67902	0.0954959	0.913055
355.199	13.16	m/z	-0.00530224	0.00313022	-1.69389	0.0955599	0.913055
476.326	16.9	n	0.00191896	0.00114281	1.67916	0.09556	0.913055
305.124	6.31	m/z	0.00172682	0.00102875	1.67855	0.0956052	0.913055
105.034	6.69	m/z	-0.00211886	0.00126287	-1.67781	0.0957327	0.913055
94.0651	7.62	m/z	-0.00104146	0.00062074	-1.67777	0.0957399	0.913055
469.198	13.32	m/z	0.0130988	0.00752851	1.73989	0.0958514	0.913055
258.085	6.23	m/z	0.00065667	0.000391656	1.67665	0.0959597	0.913055
330.212	15.51	m/z	-0.00176357	0.00105201	-1.67638	0.0960297	0.913055
360.324	16.38	n	-0.0022856	0.00136429	-1.6753	0.0962256	0.913055
288.217	8.8	m/z	-0.0021097	0.00126009	-1.67425	0.0964309	0.913055
227.102	4.73	m/z	0.000432309	0.000258347	1.67337	0.0966056	0.913055
281.226	9.98	m/z	-0.0021474	0.00128479	-1.67141	0.0970101	0.913055
369.287	16.76	n	-0.00096658	0.000578424	-1.67106	0.0970617	0.913055
258.229	14.56	m/z	-0.00174752	0.00104141	-1.67804	0.0971014	0.913055
390.298	15.62	m/z	-0.00343632	0.00205706	-1.6705	0.0971715	0.913055
303.207	7.07	m/z	-0.00654814	0.00383278	-1.70845	0.0972364	0.913055
254.063	4.86	m/z	0.00100988	0.000604846	1.66964	0.097342	0.913055
360.175	8.53	m/z	-0.00551469	0.00323222	-1.70616	0.0973735	0.913055
686.65	0.59	n	-0.00235508	0.00140922	-1.67119	0.0974758	0.913055
376.15	6.99	m/z	0.00108071	0.000647949	1.66789	0.0976905	0.913055
156.146	12.38	m/z	0.00129418	0.000776107	1.66753	0.0978357	0.913055
106.968	1.42	n	-0.000565968	0.000339598	-1.66658	0.0979513	0.913055
361.13	8.45	m/z	0.00196941	0.0011819	1.66631	0.0980223	0.913055
442.259	14.68	m/z	0.0036848	0.00220292	1.67269	0.0982476	0.913055
592.357	8.71	n	0.00234038	0.00140554	1.66512	0.0982608	0.913055
793.748	0.57	n	0.00338283	0.00202102	1.67382	0.0982765	0.913055
383.221	16.19	m/z	-0.00395808	0.00237639	-1.66559	0.0984259	0.913055
253.097	10.26	m/z	0.000717101	0.000431023	1.66372	0.0985231	0.913055
121.05	1.69	m/z	-0.00176667	0.00106141	-1.66446	0.0985252	0.913055
273.101	6.51	m/z	0.00657731	0.00393183	1.67283	0.0985266	0.913055
337.952	17.07	m/z	-0.00270819	0.00162565	-1.66592	0.0989896	0.913055
294.15	6	m/z	0.00080106	0.000482168	1.66137	0.0989941	0.913055
305.111	7.35	m/z	0.000930794	0.000560524	1.66058	0.099154	0.913055
301.096	4.98	m/z	0.000872729	0.000525811	1.65978	0.0993155	0.913055
530.253	15.47	m/z	-0.00200981	0.00118304	-1.69886	0.0993625	0.913055
244.177	2.56	m/z	0.00129403	0.000779726	1.65959	0.0997447	0.913055
325.038	1.42	m/z	-0.0011419	0.000689049	-1.65721	0.0998335	0.913055
247.138	4.81	m/z	0.00403344	0.00239344	1.68521	0.0999356	0.913055
204.105	7.91	m/z	-0.0852013	0.0478025	-1.78236	0.0999878	0.913055
200.095	2.89	n	-0.004352	0.00262901	-1.65538	0.100205	0.913055
607.366	13.06	m/z	-0.00365399	0.00219504	-1.66466	0.100268	0.913055
224.1	6.05	m/z	0.00103231	0.000623735	1.65505	0.100273	0.913055
478.425	17.66	m/z	-0.00588099	0.00310728	-1.89265	0.100284	0.913055
182.129	6.76	m/z	0.00107391	0.000648902	1.65497	0.100289	0.913055
286.625	15.08	m/z	-0.00234691	0.00141822	-1.65483	0.100317	0.913055
253.082	8.19	m/z	-0.00131653	0.000796827	-1.65221	0.100923	0.913055
225.185	14.45	m/z	-0.000527443	0.000319306	-1.65184	0.100926	0.913055
303.125	9.16	m/z	0.000682248	0.000413051	1.65173	0.100949	0.913055
207.211	14.94	m/z	0.000679556	0.000411873	1.64991	0.10132	0.913055
346.08	7.7	n	-0.0459227	0.0256892	-1.78763	0.101386	0.913055
402.159	6.79	m/z	-0.169591	0.0846323	-2.00386	0.101439	0.913055
167.058	6.84	n	0.000706132	0.000428138	1.64931	0.101445	0.913055
299.16	8.63	m/z	0.000998897	0.000606168	1.64789	0.101736	0.913055
358.071	3.79	n	0.00127177	0.000771841	1.64771	0.101773	0.913055
286.134	7.05	m/z	-0.00291613	0.00176844	-1.64898	0.101789	0.913055
261.101	10.01	m/z	0.000672518	0.000408236	1.64738	0.101841	0.913055
133.076	7.5	m/z	0.000829388	0.000503644	1.64677	0.101965	0.913055
256.129	4.35	m/z	0.0011106	0.000674813	1.64578	0.10217	0.913055
446.376	15.73	n	0.00199891	0.00121512	1.64503	0.102326	0.913055
442.796	0.57	m/z	0.00215421	0.00130982	1.64466	0.102437	0.913055
844.567	16.61	m/z	0.00227677	0.00138011	1.64971	0.102738	0.913055
439.282	16.02	m/z	-0.000884995	0.000538656	-1.64297	0.102752	0.913055
497.18	10.06	n	0.000866251	0.000527268	1.6429	0.102765	0.913055
351.231	13.13	m/z	-0.00480426	0.00291443	-1.64844	0.102828	0.913055
243.195	5.05	n	0.000668674	0.000407136	1.64239	0.102872	0.913055
689.532	17.29	m/z	0.00512532	0.00312098	1.64221	0.103001	0.913055
452.182	10.8	m/z	0.000820285	0.000499769	1.64133	0.103092	0.913055
179.008	2.28	n	0.000661929	0.00040335	1.64108	0.103144	0.913055
270.132	11.59	m/z	0.000774862	0.000472277	1.64069	0.103224	0.913055
242.219	16.81	m/z	-0.00115402	0.0006943	-1.66214	0.103286	0.913055
389.259	13.48	m/z	-0.0049556	0.00301977	-1.64105	0.103301	0.913055
522.29	6.08	m/z	0.000631643	0.00038524	1.63961	0.10345	0.913055
324.134	8.71	m/z	-0.0109692	0.00617812	-1.7755	0.103453	0.913055
289.118	6.51	m/z	0.000563677	0.000344189	1.63769	0.103849	0.913055
412.284	12.72	m/z	0.00316395	0.00193147	1.63811	0.104019	0.913055
1208.75	6.44	n	0.000899385	0.000549702	1.63613	0.104176	0.913055
187.028	2.89	m/z	-0.000533221	0.000326038	-1.63546	0.104318	0.913055
568.16	9.68	m/z	0.000878629	0.000537271	1.63536	0.104339	0.913055
280.123	9.3	m/z	0.00163054	0.000996051	1.637	0.104568	0.913055
227.175	10.13	m/z	0.00107994	0.00066117	1.63337	0.104755	0.913055
230.158	6.49	m/z	0.00109776	0.000671971	1.63365	0.104791	0.913055
1192.7	10.56	n	0.0103513	0.00633129	1.63495	0.104819	0.913055
242.108	9.48	m/z	-0.0012316	0.000753568	-1.63435	0.104968	0.913055
139.05	3.3	m/z	0.000667253	0.000409031	1.6313	0.105192	0.913055
243.17	4	m/z	0.00223425	0.00137063	1.63008	0.105468	0.913055
339.341	14.73	n	-0.00224168	0.00137668	-1.62832	0.105824	0.913055
243.113	5.64	m/z	0.000681442	0.000418609	1.62787	0.105919	0.913055
146.06	5.05	m/z	0.000488284	0.000300218	1.62643	0.106225	0.913055
116.079	10.93	m/z	0.00283654	0.00170939	1.65939	0.106236	0.913055
236	4.86	n	-0.00141403	0.000870333	-1.62471	0.106593	0.913055
357.674	16.06	m/z	-0.00186509	0.00114766	-1.62513	0.106716	0.913055
233.055	4.33	m/z	0.00136163	0.000837936	1.62498	0.106727	0.913055
176.151	15.38	m/z	0.00142961	0.000877668	1.62888	0.106758	0.913055
353.682	16.17	m/z	-0.00153587	0.000946081	-1.6234	0.10689	0.913055
191.058	10.83	n	0.00109083	0.000672243	1.62267	0.107028	0.913055
267.145	1.78	m/z	0.000835246	0.000514754	1.62261	0.10704	0.913055
411.122	7.73	m/z	0.206095	0.108901	1.8925	0.10728	0.913055
291.206	6.15	m/z	0.0259833	0.0143294	1.81329	0.107349	0.913055
187.108	6.99	m/z	0.00124885	0.000770531	1.62076	0.107437	0.913055
238.172	11.05	n	-0.00095096	0.000586919	-1.62026	0.107546	0.913055
224.152	6.61	n	0.000806041	0.000497644	1.61971	0.107663	0.913055
338.341	17.07	m/z	-0.00219086	0.0013543	-1.61771	0.108095	0.913055
339.032	4.83	n	-0.00115349	0.000713173	-1.61741	0.108159	0.913055
177.028	2.99	m/z	0.00108052	0.00066823	1.61699	0.10825	0.913055
250.082	7.23	m/z	0.00102087	0.000631646	1.61621	0.108436	0.913055
330.255	13.25	n	0.000657669	0.000407175	1.6152	0.108637	0.913055
177.066	4.02	m/z	0.000539887	0.000334546	1.61379	0.108942	0.913055
266.609	15.47	m/z	-0.00188925	0.00117029	-1.61434	0.108996	0.913055
390.109	5.69	m/z	-0.0234056	0.0136203	-1.71844	0.109424	0.913055
313.375	16.04	m/z	-0.00172748	0.00107123	-1.61262	0.109476	0.913055
415.164	10.13	m/z	0.00373021	0.00231429	1.61182	0.109607	0.913055
305.197	8.53	n	0.00118707	0.000737356	1.6099	0.10979	0.913055
196.146	16.84	n	-0.00096902	0.00060208	-1.60945	0.109888	0.913055
661.311	11.82	m/z	0.00764177	0.00450125	1.6977	0.110208	0.913055
612.372	15.64	n	-0.00107748	0.00067016	-1.6078	0.11025	0.913055
387.217	15.34	m/z	-0.00135737	0.000844662	-1.60699	0.110427	0.913055
233.095	4.43	m/z	-0.00552493	0.00343174	-1.60995	0.110727	0.913055
217.159	14.52	m/z	-0.000462312	0.000288446	-1.60277	0.111359	0.913055
151.063	4	n	-0.00232028	0.00144781	-1.60262	0.111391	0.913055
137.132	8.87	m/z	-0.000449278	0.000280401	-1.60227	0.111469	0.913055
362.217	6.49	m/z	-0.00469608	0.0029257	-1.60511	0.111472	0.913055
470.241	9.58	m/z	0.0211517	0.0122246	1.73026	0.111501	0.913055
287.184	4.28	n	0.000487986	0.000304676	1.60166	0.111604	0.913055
221.115	9.88	m/z	-0.00163736	0.00102292	-1.60067	0.111822	0.913055
140.042	2.86	n	-0.00208682	0.00130399	-1.60034	0.11197	0.913055
215.048	3.94	m/z	0.00195466	0.00122179	1.59983	0.112009	0.913055
210.112	11.97	m/z	0.000970972	0.000606923	1.59983	0.11201	0.913055
335.1	10.08	m/z	-0.00105138	0.00065766	-1.59867	0.112267	0.913055
141.127	9.28	m/z	-0.000480037	0.000300383	-1.59808	0.112397	0.913055
292.12	10.46	n	-0.000777917	0.000486851	-1.59785	0.112449	0.913055
629.373	18.49	m/z	-0.0460916	0.0240058	-1.92002	0.112926	0.913055
311.258	13.11	m/z	0.000724622	0.000454131	1.59563	0.112946	0.913055
1218.73	5.03	n	0.000762193	0.000477841	1.59508	0.113069	0.913055
354.115	9.16	m/z	0.00142067	0.000890776	1.59487	0.113114	0.913055
592.337	15.64	n	-0.000708422	0.000444327	-1.59437	0.113227	0.913055
455.336	17.59	m/z	0.0253127	0.0151092	1.67532	0.113301	0.913055
324.101	9.45	n	-0.00649861	0.00406463	-1.59882	0.113404	0.913055
209.128	7.47	m/z	0.00161019	0.00101044	1.59356	0.113482	0.913055
531.752	6.08	m/z	0.000946542	0.000594221	1.59291	0.113554	0.913055
208.102	7.45	m/z	-0.00165844	0.00104112	-1.59294	0.113565	0.913055
328.151	6.87	m/z	0.00107136	0.000672626	1.5928	0.113578	0.913055
161.137	6.51	m/z	0.00145072	0.000911166	1.59216	0.113723	0.913055
243.054	6.41	m/z	-0.00115343	0.000724504	-1.59203	0.113751	0.913055
314.161	2.71	m/z	0.00060135	0.000377754	1.59191	0.113779	0.913055
174.113	3.49	m/z	0.000806944	0.000506909	1.59189	0.113783	0.913055
1147.69	4.78	n	0.000728886	0.000458004	1.59144	0.113884	0.913055
479.273	11.39	n	-0.00415007	0.00260339	-1.5941	0.114007	0.913055
223.148	15.55	m/z	-0.00178784	0.00112037	-1.59576	0.114128	0.913055
332.235	14.35	n	-0.000851751	0.000535796	-1.58969	0.114278	0.913055
229.026	2.36	n	0.000531938	0.000334813	1.58876	0.114489	0.913055
403.212	15.36	m/z	-0.00137143	0.000863939	-1.58742	0.114792	0.913055
773.493	12.43	m/z	-0.000868205	0.000547055	-1.58705	0.114875	0.913055
366.142	4.55	n	-0.00173037	0.00109065	-1.58654	0.114992	0.913055
651.351	0.55	m/z	-0.004047	0.00254585	-1.58965	0.115103	0.913055
297.089	4.98	n	0.000689884	0.000434979	1.58602	0.11511	0.913055
329.195	7.5	n	0.00159002	0.00100255	1.58597	0.115121	0.913055
506.267	9.96	m/z	0.00296302	0.00186756	1.58657	0.115241	0.913055
331.128	10.56	m/z	0.000521698	0.000329505	1.58328	0.115733	0.913055
496.322	15.66	m/z	-0.00523167	0.0032936	-1.58844	0.115901	0.913055
210.037	1.4	m/z	-0.00100121	0.00063338	-1.58074	0.116312	0.913055
316.106	6.05	n	0.00067101	0.000425061	1.57862	0.116799	0.913055
220.137	3.97	m/z	0.00100646	0.000636926	1.58019	0.116934	0.913055
372.166	3.82	m/z	0.000684865	0.000434273	1.57704	0.117162	0.913055
239.081	11.64	m/z	0.0013703	0.000867768	1.57911	0.117183	0.913055
285.1	6.79	n	0.000666439	0.000422821	1.57617	0.117362	0.913055
690.397	15.62	m/z	-0.0011367	0.00072132	-1.57586	0.117435	0.913055
252.054	6.66	m/z	0.000540982	0.000343305	1.57581	0.117446	0.913055
302.138	10.13	m/z	0.00729114	0.00451451	1.61504	0.117515	0.913055
273.109	8.29	m/z	0.000612327	0.000388708	1.57529	0.117565	0.913055
142.078	16.54	m/z	-0.0014778	0.000935303	-1.58002	0.118	0.913055
615.003	10.29	m/z	0.000883269	0.00056142	1.57328	0.118031	0.913055
233.023	4.15	n	0.00047505	0.000301978	1.57313	0.118065	0.913055
128.079	8.35	m/z	0.00218836	0.00138822	1.57638	0.118371	0.913055
604.415	17.41	m/z	0.0259472	0.0163899	1.58312	0.118566	0.913055
391.226	18.42	m/z	-0.00179263	0.00112995	-1.58647	0.118581	0.913055
345.119	3.59	m/z	0.000584089	0.000371872	1.57067	0.118635	0.913055
262.129	8.71	n	0.000837475	0.000533546	1.56964	0.118875	0.913055
437.25	5.77	m/z	0.00150455	0.000958733	1.56931	0.118952	0.913055
253.142	7.42	n	0.00101097	0.000644962	1.56749	0.119377	0.913055
253.034	3.32	m/z	0.0025753	0.00164428	1.56622	0.11971	0.913055
186.168	3.64	m/z	0.000632589	0.000404276	1.56475	0.120019	0.913055
317.122	5.52	m/z	0.00148737	0.000950647	1.56459	0.120056	0.913055
280.122	4.68	n	0.00155974	0.000997402	1.5638	0.12024	0.913055
490.207	11.18	m/z	0.00239195	0.00152859	1.56481	0.120262	0.913055
263.102	4.45	m/z	0.0006548	0.00041878	1.56359	0.12029	0.913055
427.23	10.93	m/z	0.00268483	0.00171713	1.56355	0.120411	0.913055
642.369	6.74	m/z	0.00145833	0.000933116	1.56286	0.120517	0.913055
258.17	5.57	m/z	-0.00130345	0.000834128	-1.56265	0.12053	0.913055
439.166	7.6	m/z	-0.0129287	0.00657158	-1.96736	0.120533	0.913055
436.216	13.04	n	0.00251723	0.00161218	1.56138	0.120827	0.913055
180.121	6.39	m/z	0.00135452	0.000867706	1.56104	0.120891	0.913055
178.048	3.07	m/z	0.000450472	0.000288577	1.56101	0.120897	0.913055
173.071	3.64	m/z	0.000886279	0.000568039	1.56024	0.121079	0.913055
308.101	8.32	n	0.000799392	0.000512634	1.55938	0.121283	0.913055
224.097	9.2	m/z	-0.00150125	0.000961949	-1.56063	0.121383	0.913055
256.165	7.91	m/z	0.00146451	0.000939522	1.55878	0.121425	0.913055
825.045	18.3	n	0.00800252	0.00501729	1.59499	0.121557	0.913055
212.089	2.31	m/z	0.00176419	0.0011322	1.5582	0.121563	0.913055
163.075	10.29	m/z	-0.000575704	0.000369609	-1.55761	0.121703	0.913055
337.127	9.45	m/z	-0.00576414	0.00366784	-1.57153	0.121794	0.913055
591.498	17.59	m/z	-0.00200826	0.00128982	-1.55701	0.121861	0.913055
284.235	13.75	n	-0.000870948	0.000559403	-1.55692	0.121865	0.913055
223.112	12.38	m/z	-0.00248089	0.00159374	-1.55665	0.121931	0.913055
174.113	3.84	m/z	0.000838178	0.00053868	1.55599	0.122088	0.913055
167.085	10.8	m/z	0.012865	0.00807847	1.5925	0.122115	0.913055
270.125	10.73	m/z	0.00166308	0.00105314	1.57916	0.122177	0.913055
203.04	3.64	m/z	-0.00633375	0.00388184	-1.63164	0.12228	0.913055
301.11	9.01	m/z	0.00197422	0.00126911	1.55559	0.122314	0.913055
291.134	8.71	m/z	0.000667425	0.000429284	1.55474	0.122384	0.913055
264.054	7.45	m/z	0.000521218	0.000335455	1.55376	0.122617	0.913055
170.06	5.34	m/z	-0.00125939	0.000810484	-1.55388	0.122663	0.913055
370.16	9.16	n	0.00393611	0.00250855	1.56908	0.122814	0.913055
265.118	4.33	m/z	0.000660625	0.000425421	1.55287	0.12283	0.913055
201.056	2.06	m/z	0.000977155	0.000629397	1.55252	0.122913	0.913055
162.136	15.97	m/z	-0.0015226	0.000980386	-1.55306	0.12302	0.913055
243.145	11.73	m/z	-0.00299328	0.00192013	-1.55889	0.12307	0.913055
276.101	1.76	m/z	0.00216041	0.00139232	1.55166	0.12312	0.913055
422.239	15.41	m/z	-0.0135393	0.00852137	-1.58887	0.123319	0.913055
189.102	2.97	m/z	-0.00200747	0.0012952	-1.54993	0.123535	0.913055
668.618	16.67	m/z	-0.00357949	0.00226414	-1.58095	0.123725	0.913055
122.068	9.53	m/z	-0.00161747	0.00104153	-1.55298	0.123789	0.913055
606.462	18.42	n	-0.00550002	0.00352611	-1.5598	0.123898	0.913055
239.078	8.22	m/z	0.000747172	0.000482611	1.54818	0.123954	0.913055
368.197	10.36	m/z	-0.00242617	0.00156744	-1.54785	0.124166	0.913055
305.113	4.02	m/z	0.000812144	0.000525386	1.5458	0.124528	0.913055
331.115	10.61	m/z	-0.00166382	0.00107592	-1.54641	0.124532	0.913055
136.039	3.69	m/z	0.000648896	0.000419988	1.54503	0.124714	0.913055
621.418	14.16	m/z	-0.00191937	0.00124315	-1.54395	0.124994	0.913055
323.169	4.4	m/z	0.000873606	0.000566037	1.54337	0.125116	0.913055
324.153	3.59	m/z	0.00127266	0.000824665	1.54325	0.125147	0.913055
455.274	5.92	n	0.000865554	0.00056107	1.54269	0.125283	0.913055
264.604	12.09	m/z	-0.00169523	0.00109924	-1.54219	0.125403	0.913055
640.507	19.21	n	-0.00265418	0.00171854	-1.54444	0.125463	0.913055
250.076	5.72	m/z	0.00103432	0.000669433	1.54506	0.125621	0.913055
629.081	16.58	m/z	-0.0518334	0.0103758	-4.9956	0.125774	0.913055
195.101	10.9	m/z	-0.000882796	0.000573007	-1.54064	0.125781	0.913055
182.101	3.79	m/z	0.0036627	0.00237761	1.5405	0.125889	0.913055
372.101	10.83	m/z	0.000800691	0.000520165	1.5393	0.126106	0.913055
302.15	3.54	m/z	-0.046474	0.029408	-1.58032	0.126124	0.913055
403.693	4.15	m/z	0.00112696	0.000732268	1.539	0.126181	0.913055
178.111	6.39	n	0.00121279	0.000788142	1.5388	0.126229	0.913055
172.076	8.99	m/z	-0.00418547	0.00270271	-1.54862	0.126256	0.913055
356.187	5.59	m/z	0.000988793	0.000642953	1.53789	0.12645	0.913055
85.0396	6.89	m/z	-0.00242863	0.00157242	-1.54452	0.126511	0.913055
235.105	4.73	m/z	-0.000915813	0.000595601	-1.53763	0.126515	0.913055
293.175	9.2	m/z	0.00463953	0.00301451	1.53906	0.126584	0.913055
516.198	11.13	m/z	0.000649237	0.000422326	1.53729	0.126598	0.913055
246.076	5.34	m/z	0.000717294	0.000466821	1.53655	0.12678	0.913055
506.288	4.83	m/z	0.00092611	0.000602826	1.53628	0.126845	0.913055
225.063	2.04	n	0.00199603	0.00130012	1.53527	0.127225	0.913055
587.428	16.74	m/z	-0.00110107	0.000717629	-1.53431	0.127328	0.913055
253.155	7.33	m/z	0.000848993	0.000553492	1.53389	0.127433	0.913055
287.139	5.27	m/z	0.00194169	0.00126608	1.53362	0.127499	0.913055
395.183	13.29	m/z	-0.00199756	0.0013021	-1.5341	0.127637	0.913055
753.59	17.79	m/z	-0.00168367	0.0010984	-1.53284	0.127783	0.913055
651.455	15.81	m/z	0.00960554	0.00622128	1.54398	0.127851	0.913055
737.626	16.6	m/z	0.00227778	0.00148481	1.53406	0.128238	0.913055
523.619	9.16	m/z	0.00131685	0.000859891	1.53142	0.128486	0.913055
197.096	12.99	m/z	-0.000827181	0.000541134	-1.52861	0.128737	0.913055
796.525	18.44	m/z	-0.00593438	0.00385718	-1.53853	0.128849	0.913055
567.165	8.99	m/z	0.00774583	0.00489992	1.58081	0.128867	0.913055
674.668	17.07	n	-0.0037306	0.00244212	-1.52761	0.128985	0.913055
228.113	5.87	m/z	0.000833968	0.000546042	1.5273	0.129062	0.913055
277.049	6.49	m/z	0.00068028	0.00044542	1.52728	0.129067	0.913055
197.064	5.92	m/z	-0.00148016	0.000968966	-1.52757	0.129088	0.913055
285.01	10.08	m/z	-0.00234406	0.00152308	-1.53903	0.129331	0.913055
146.105	10.29	m/z	-0.00153802	0.00100593	-1.52895	0.129565	0.913055
252.095	3.07	m/z	0.00095385	0.000625569	1.52477	0.12969	0.913055
1538.76	7.88	n	-0.000738097	0.000484442	-1.5236	0.129982	0.913055
746.46	16.34	m/z	-0.00114305	0.000750262	-1.52353	0.13	0.913055
424.303	15.84	m/z	-0.00392864	0.00255841	-1.53558	0.13008	0.913055
191.089	8.17	m/z	0.00148602	0.000974331	1.52517	0.130253	0.913055
239.139	5.49	m/z	0.00139685	0.000917633	1.52223	0.130325	0.913055
345.251	16	m/z	-0.00591833	0.0038393	-1.54151	0.130354	0.913055
269.147	1.44	n	-0.00375164	0.00245495	-1.5282	0.130458	0.913055
188.151	14.47	m/z	-0.00320795	0.00208418	-1.53919	0.130464	0.913055
140.034	5.92	m/z	0.000676307	0.000444545	1.52135	0.130546	0.913055
220.141	13.46	m/z	0.00132422	0.000870426	1.52135	0.130678	0.913055
317.137	6.41	n	0.000531354	0.000349519	1.52024	0.130823	0.913055
240.134	5.74	m/z	0.00138748	0.000913346	1.51912	0.131105	0.913055
978.708	0.57	m/z	-0.00224668	0.00147726	-1.52084	0.131488	0.913055
248.126	7.47	n	0.000448297	0.000295428	1.51745	0.131526	0.913055
395.196	14.59	m/z	0.00135754	0.000894708	1.51729	0.131584	0.913055
403.548	4.78	m/z	0.000883096	0.0005825	1.51605	0.131881	0.913055
197.084	6.51	m/z	-0.00618245	0.00373096	-1.65707	0.131885	0.913055
302.224	11.26	n	0.000721247	0.000475925	1.51546	0.132028	0.913055
184.066	6.1	m/z	0.000507428	0.000334976	1.51482	0.132191	0.913055
88.0393	2.71	m/z	-0.00128434	0.000848237	-1.51413	0.132365	0.913055
562.837	11.31	m/z	0.00105631	0.000697691	1.51401	0.132415	0.913055
211.089	9.53	n	0.000803187	0.000530784	1.51321	0.1326	0.913055
200.165	6.51	m/z	0.00144174	0.000952873	1.51304	0.132641	0.913055
266.138	5.23	m/z	0.00126911	0.000839024	1.5126	0.132755	0.913055
446.771	15.86	m/z	-0.00220005	0.00145401	-1.51309	0.132781	0.913055
132.1	1.94	m/z	0.002879	0.00190379	1.51225	0.132936	0.913055
185.056	3.54	m/z	0.000743626	0.000492326	1.51043	0.133305	0.913055
251.144	6.64	m/z	-0.0105931	0.00695806	-1.52243	0.133431	0.913055
230.121	3.44	m/z	0.00119315	0.000790355	1.50964	0.133508	0.913055
407.204	13.32	m/z	0.00150549	0.00099735	1.50949	0.133582	0.913055
572.801	15.29	m/z	-0.00219637	0.00144813	-1.51669	0.133605	0.913055
725.761	0.57	n	0.00265256	0.00175766	1.50915	0.133805	0.913055
240.054	4.58	m/z	0.00056626	0.000375503	1.50801	0.133925	0.913055
183.05	8.9	m/z	0.00168234	0.00111619	1.50722	0.134198	0.913055
184.11	8.66	n	-0.000549502	0.000364827	-1.5062	0.134387	0.913055
465.305	15.12	m/z	0.00352959	0.00234155	1.50737	0.135141	0.913055
275.1	6.08	m/z	0.000982445	0.00065374	1.50281	0.13526	0.913055
293.195	6.39	n	0.00153059	0.00101855	1.50271	0.135286	0.913055
250.153	14.56	n	-0.000553494	0.000368402	-1.50242	0.13536	0.913055
420.216	4.18	m/z	0.00122643	0.000816311	1.50241	0.135362	0.913055
531.94	6.72	m/z	0.00126712	0.00084345	1.5023	0.13539	0.913055
260.149	4.45	m/z	0.00137657	0.000916549	1.50191	0.135492	0.913055
498.187	10.75	m/z	0.000681347	0.00045371	1.50173	0.135539	0.913055
291.617	15.79	m/z	-0.00143894	0.000959199	-1.50015	0.135982	0.913055
660.813	8.06	m/z	-0.000763852	0.000509615	-1.49888	0.136275	0.913055
459.092	1.42	m/z	-0.00128258	0.000855644	-1.49897	0.136288	0.913055
294.63	2.99	m/z	0.000588224	0.000392496	1.49867	0.136328	0.913055
308.101	6.41	n	0.000539101	0.00035976	1.4985	0.136373	0.913055
232.154	7.13	m/z	0.00128068	0.00085494	1.49798	0.136509	0.913055
355.097	5.8	m/z	0.00660284	0.0043875	1.50492	0.13666	0.913055
343.045	1.42	m/z	-0.000438945	0.000293407	-1.49603	0.137016	0.913055
379.172	9.2	m/z	0.00334057	0.00223157	1.49696	0.137142	0.913055
824.715	0.57	m/z	0.00306546	0.00204565	1.49853	0.137383	0.913055
283.139	11.49	m/z	0.00282767	0.00189071	1.49556	0.137416	0.913055
375.155	12.19	m/z	0.000793507	0.000531462	1.49306	0.137789	0.913055
305.163	6.36	n	0.00116932	0.000783349	1.49271	0.13788	0.913055
184.08	3.49	m/z	0.0013909	0.000931676	1.4929	0.138025	0.913055
149.096	15.04	m/z	0.000473764	0.000317613	1.49164	0.138162	0.913055
269.634	3.35	m/z	0.00052175	0.000349812	1.49152	0.138194	0.913055
177.127	16	m/z	-0.00068363	0.000458425	-1.49126	0.138261	0.913055
211.144	9.65	m/z	0.000751581	0.00050418	1.4907	0.138408	0.913055
186.072	2.54	n	0.000685103	0.000459609	1.49062	0.138429	0.913055
226.216	17.07	m/z	-0.0024481	0.00164271	-1.49028	0.138554	0.913055
287.146	9.78	m/z	-0.0128146	0.00807815	-1.58633	0.13865	0.913055
197.074	8.19	m/z	-0.00327959	0.00216831	-1.51251	0.138677	0.913055
222.149	7.23	m/z	0.00102074	0.000685487	1.48908	0.138834	0.913055
441.178	6.59	n	-0.00168403	0.00113105	-1.48891	0.138877	0.913055
264.054	6.94	m/z	-0.000613405	0.000412005	-1.48883	0.1389	0.913055
273.167	9.85	m/z	-0.00126989	0.000852978	-1.48877	0.138915	0.913055
196.097	7.73	m/z	0.000568352	0.000382013	1.48778	0.139175	0.913055
143.209	3.37	n	0.00222939	0.00149874	1.48751	0.139418	0.913055
136.039	3.79	m/z	0.000847458	0.000570199	1.48625	0.13958	0.913055
338.332	17.07	m/z	0.00679008	0.00453285	1.49797	0.139756	0.913055
353.088	5.59	m/z	-0.00171466	0.00115216	-1.48821	0.139974	0.913055
804.674	12.4	m/z	0.00154585	0.00104099	1.48498	0.140007	0.913055
296.596	7.73	m/z	-0.00513698	0.00343629	-1.49492	0.140176	0.913055
313.154	14.38	m/z	0.00127104	0.000856578	1.48386	0.140211	0.913055
395.233	16.86	m/z	0.0194492	0.0127393	1.52671	0.140469	0.913055
806.488	4.63	n	0.00052292	0.000352718	1.48254	0.140562	0.913055
393.2	11.49	m/z	0.0564608	0.0308046	1.83287	0.140758	0.913055
425.21	12.89	m/z	-0.00463775	0.00313387	-1.47988	0.141401	0.913055
197.018	4.86	m/z	-0.00185244	0.00125272	-1.47874	0.141593	0.913055
193.049	8.06	m/z	0.00276887	0.00187311	1.47822	0.141749	0.913055
219.113	6.1	m/z	0.00166072	0.0011237	1.47791	0.141869	0.913055
365.211	4.65	m/z	0.000497208	0.000336504	1.47757	0.141888	0.913055
596.538	17.91	n	-0.0019795	0.00133977	-1.47749	0.141908	0.913055
217.086	10.33	m/z	0.00342948	0.00231267	1.48291	0.141932	0.913055
261.987	3.82	m/z	0.0586587	0.0376924	1.55625	0.141961	0.913055
288.63	2.59	m/z	0.000705847	0.000477887	1.47702	0.142035	0.913055
293.147	7.1	m/z	0.000927297	0.00062803	1.47652	0.142169	0.913055
375.116	7.28	m/z	0.000942183	0.000638812	1.4749	0.142603	0.913055
362.138	9.45	n	-0.000607721	0.000412194	-1.47435	0.142749	0.913055
930.786	0.55	m/z	-0.00414574	0.00281053	-1.47507	0.14279	0.913055
144.11	16.32	m/z	-0.0017041	0.00114166	-1.49265	0.14283	0.913055
138.136	11.49	m/z	-0.00123625	0.000839739	-1.47219	0.143333	0.913055
174.058	11.64	n	-0.00208444	0.00141615	-1.4719	0.143409	0.913055
327.137	8.45	m/z	0.00175331	0.00119121	1.47188	0.143416	0.913055
160.116	7.07	m/z	0.0021404	0.00145365	1.47243	0.143459	0.913055
345.144	10.44	m/z	0.000382243	0.000259747	1.4716	0.143492	0.913055
676.2	8.75	m/z	0.00121337	0.000823891	1.47274	0.143531	0.913055
377.214	8.22	m/z	-0.0038363	0.0025998	-1.47561	0.143617	0.913055
427.305	15.57	m/z	0.00318189	0.00216028	1.47291	0.143796	0.913055
220.064	4.2	m/z	-0.00396344	0.00268693	-1.47508	0.143801	0.913055
230.087	8.42	m/z	0.00146428	0.000994815	1.47191	0.143824	0.913055
255.109	7.55	n	-0.00264061	0.00179664	-1.46975	0.144009	0.913055
289.118	4.45	m/z	0.000653381	0.000444711	1.46923	0.144133	0.913055
204.058	7.65	n	-0.000875003	0.000595822	-1.46857	0.144312	0.913055
415.305	15.77	m/z	-0.0169156	0.010833	-1.56149	0.144382	0.913055
241.118	5.23	m/z	-0.000897513	0.000611739	-1.46715	0.144696	0.913055
158.058	6.49	m/z	0.00108957	0.000742872	1.4667	0.144818	0.913055
276.09	8.11	m/z	-0.0722732	0.047539	-1.52029	0.144905	0.913055
590.4	17.19	m/z	-0.00961758	0.00648413	-1.48325	0.144979	0.913055
181.067	8.95	n	0.00121262	0.00082771	1.46504	0.145271	0.913055
325.139	3.92	m/z	-0.00141127	0.000962246	-1.46664	0.145352	0.913055
575.322	17.09	m/z	0.00267782	0.00182942	1.46376	0.145731	0.913055
245.092	9.01	m/z	-0.00139486	0.000953373	-1.46308	0.145806	0.913055
656.494	17.39	m/z	0.00191515	0.00130835	1.46379	0.14591	0.913055
303.134	8.29	m/z	0.00059471	0.000406687	1.46233	0.14601	0.913055
268.263	17.07	m/z	-0.00232557	0.00159024	-1.4624	0.146028	0.913055
581.068	11.69	m/z	0.00111174	0.000760832	1.46121	0.146315	0.913055
301.18	10.58	m/z	-0.00109384	0.000748708	-1.46097	0.146381	0.913055
234.118	9.2	m/z	-0.00159207	0.00108967	-1.46105	0.14649	0.913055
213.095	8.19	m/z	0.0012273	0.00084032	1.46051	0.146508	0.913055
479.283	10.29	m/z	0.00660618	0.0044884	1.47184	0.146565	0.913055
431.716	6.13	m/z	0.00115663	0.000792278	1.45988	0.1467	0.913055
254.09	4.25	n	-0.000767991	0.000526348	-1.45909	0.146897	0.913055
240.24	16.54	m/z	-0.0017265	0.00117711	-1.46674	0.146927	0.913055
447.271	18.88	m/z	0.00910512	0.0056698	1.6059	0.146964	0.913055
184.085	7.33	n	-0.00160586	0.00110214	-1.45704	0.147461	0.913055
300.134	7.02	m/z	0.000736732	0.00050594	1.45616	0.147704	0.913055
541.327	16.45	m/z	-0.00121952	0.000837563	-1.45603	0.147814	0.913055
585.488	15.14	m/z	0.00154418	0.00106065	1.45589	0.147993	0.913055
546.772	7.28	m/z	0.000984508	0.000676683	1.4549	0.148053	0.913055
1290.75	5.42	n	0.000542825	0.000373203	1.4545	0.148163	0.913055
477.282	15.93	m/z	-0.00282876	0.00194312	-1.45578	0.148178	0.913055
757.489	16.88	n	-0.00514425	0.00353531	-1.45511	0.148187	0.913055
469.363	15.1	m/z	-0.00348425	0.00239159	-1.45687	0.148194	0.913055
772.892	12.16	m/z	0.00126973	0.000873356	1.45385	0.14838	0.913055
226.119	4.38	m/z	0.000715533	0.00049226	1.45357	0.148421	0.913055
276.126	8.58	m/z	0.00177532	0.00122135	1.45357	0.148438	0.913055
196.144	7.02	m/z	0.000878487	0.000604895	1.4523	0.148774	0.913055
307.14	8.53	m/z	0.0018283	0.00125944	1.45167	0.148947	0.913055
584.019	15.86	m/z	-0.00858638	0.0058429	-1.46954	0.148965	0.913055
261.144	2.46	m/z	0.00178233	0.00122833	1.45102	0.149128	0.913055
597.408	17.29	m/z	-0.0106586	0.00723981	-1.47223	0.149194	0.913055
174.058	6	m/z	-0.0203086	0.0130053	-1.56157	0.149453	0.913055
238.124	4.1	m/z	0.000683811	0.000471667	1.44978	0.149475	0.913055
237.16	4.81	m/z	0.00110507	0.000763055	1.44822	0.149909	0.913055
341.157	8.5	m/z	0.000527832	0.000364479	1.44818	0.14992	0.913055
201.073	4.7	m/z	-0.00057069	0.000394082	-1.44815	0.149928	0.913055
307.085	10.83	m/z	0.00941799	0.00592018	1.59083	0.150313	0.913055
463.259	7.52	m/z	0.00097429	0.000673784	1.446	0.15053	0.913055
266.03	7.55	m/z	-0.00128943	0.000889549	-1.44953	0.150591	0.913055
360.45	17.07	m/z	-0.0036753	0.00253559	-1.44948	0.150678	0.913055
206.048	1.66	m/z	0.00705107	0.0048123	1.46522	0.150878	0.913055
155.061	6.46	m/z	-0.00286404	0.00196271	-1.45923	0.151298	0.913055
348.619	11	m/z	-0.00302971	0.00209053	-1.44926	0.151327	0.913055
568.024	17.09	m/z	-0.00379097	0.00262253	-1.44554	0.151403	0.913055
200.068	1.73	m/z	0.00121524	0.000842314	1.44273	0.151447	0.913055
303.17	9.41	m/z	0.00113883	0.000789522	1.44243	0.151533	0.913055
393.172	14.68	m/z	0.0011741	0.000814494	1.4415	0.151793	0.913055
429.261	16.38	m/z	-0.00202664	0.00140619	-1.44123	0.151871	0.913055
260.117	5.36	n	0.000988395	0.00068628	1.44022	0.152155	0.913055
354.152	8.32	m/z	0.00110307	0.00076621	1.43965	0.152317	0.913055
305.222	10.75	m/z	-0.00221555	0.00153081	-1.44731	0.152474	0.913055
730.163	17.24	n	-0.0427311	0.0242385	-1.76295	0.152691	0.913055
234.073	5.62	m/z	0.000675217	0.000469609	1.43783	0.152832	0.913055
311.171	12.45	n	-0.00134162	0.000933516	-1.43717	0.153018	0.913055
271.107	10.95	m/z	0.000744313	0.000518471	1.43559	0.153466	0.913055
338.318	17.07	n	-0.00204523	0.00142513	-1.43513	0.153599	0.913055
231.084	2.51	m/z	0.000780253	0.000543752	1.43494	0.153651	0.913055
783.491	16.34	m/z	-0.00234203	0.00162671	-1.43973	0.153894	0.913055
516.342	15.04	n	0.00123596	0.000861946	1.43392	0.153942	0.913055
221.092	6.05	m/z	0.000522291	0.00036427	1.4338	0.153976	0.913055
447.298	13.99	m/z	0.00280493	0.00195804	1.43252	0.154342	0.913055
757.542	17.49	m/z	0.00709673	0.00495274	1.43289	0.154512	0.913055
542.207	7.88	m/z	0.00184745	0.00129014	1.43197	0.154534	0.913055
270.124	11.31	m/z	0.000795649	0.000555769	1.43162	0.154599	0.913055
195.147	5.54	n	0.000345297	0.000241315	1.4309	0.154805	0.913055
590.351	8.73	n	0.0015882	0.00110996	1.43087	0.154813	0.913055
164.548	5.72	m/z	-0.00110063	0.000769086	-1.43109	0.154823	0.913055
215.158	6.08	m/z	0.000910476	0.000636346	1.43079	0.154836	0.913055
660.472	12.14	n	0.00236847	0.00165567	1.43052	0.154913	0.913055
478.264	6.26	m/z	0.000640115	0.000447601	1.4301	0.155033	0.913055
281.137	7.35	n	0.000811394	0.000567622	1.42946	0.155216	0.913055
262.165	2.64	m/z	0.00133317	0.000933019	1.42887	0.155385	0.913055
1126.7	4.98	n	0.000613894	0.00042971	1.42863	0.155456	0.913055
421.242	6.39	m/z	0.000704795	0.000493389	1.42848	0.155498	0.913055
230.15	4.15	m/z	0.000973402	0.000681645	1.42802	0.15563	0.913055
132.092	1.94	m/z	0.00280834	0.00196615	1.42835	0.155811	0.913055
282.137	7.55	n	-0.000875853	0.000613687	-1.4272	0.155866	0.913055
495.841	17.09	m/z	-0.0141466	0.00939106	-1.50639	0.155875	0.913055
378.233	11.66	m/z	0.00159325	0.0011162	1.42739	0.156021	0.913055
215.139	6.13	m/z	0.00136001	0.000953359	1.42654	0.156055	0.913055
247.169	14.9	m/z	0.000610646	0.000428064	1.42653	0.156059	0.913055
213.034	4	n	-0.013254	0.0091493	-1.44864	0.156094	0.913055
249.064	6.89	m/z	0.000602779	0.000422618	1.4263	0.156126	0.913055
268.154	5.39	m/z	0.0015526	0.00108856	1.42629	0.156128	0.913055
289.118	5.47	m/z	-0.00121355	0.000851021	-1.426	0.156213	0.913055
703.875	12.84	m/z	0.00166484	0.00116582	1.42805	0.156273	0.913055
259.107	8.58	m/z	0.00114274	0.000801438	1.42586	0.156288	0.913055
313.125	6.21	m/z	0.00114634	0.000804082	1.42565	0.156312	0.913055
304.137	8.09	m/z	0.000586085	0.000411103	1.42564	0.156315	0.913055
714.745	0.57	m/z	0.00201632	0.00141454	1.42543	0.156376	0.913055
189.131	7.73	m/z	0.001348	0.000945374	1.42589	0.156497	0.913055
434.195	8.85	m/z	0.00108762	0.000763341	1.42482	0.156552	0.913055
243.084	1.69	m/z	-0.00194374	0.00136347	-1.42558	0.157043	0.913055
181.088	7.55	m/z	0.000975145	0.000686	1.42149	0.157514	0.913055
352.113	7.81	m/z	-0.0259366	0.0173716	-1.49305	0.157615	0.913055
415.255	5.87	m/z	0.000418357	0.000294797	1.41914	0.158199	0.913055
300.074	9.13	n	0.000627914	0.000442575	1.41877	0.158304	0.913055
199.157	9.28	n	-0.00054899	0.000386985	-1.41864	0.158344	0.913055
452.261	5.62	m/z	0.00170094	0.00119889	1.41876	0.158437	0.913055
244.166	6.03	m/z	0.000813076	0.000573492	1.41776	0.158599	0.913055
285.217	8.78	m/z	0.000872831	0.000615755	1.4175	0.158676	0.913055
318.145	7.07	m/z	0.000577084	0.000407472	1.41625	0.159039	0.913055
536.326	16.56	m/z	-0.0081766	0.00571076	-1.43179	0.159605	0.913055
183.149	6.72	m/z	0.000538665	0.000380985	1.41387	0.159735	0.913055
818.56	15.1	n	0.012281	0.00868666	1.41377	0.160084	0.913055
1279.79	6.56	n	0.000678693	0.000480456	1.4126	0.160109	0.913055
183.174	13.51	m/z	-0.000523828	0.000370927	-1.41221	0.160222	0.913055
538.376	17.46	m/z	-0.00934955	0.00655499	-1.42633	0.160246	0.913055
285.169	11.15	m/z	0.0014245	0.00100873	1.41217	0.160272	0.913055
552.359	16.84	m/z	0.0180835	0.0122418	1.47719	0.16031	0.913055
155.065	6	m/z	-0.0033755	0.00238005	-1.41825	0.160433	0.913055
239.1	4.65	m/z	0.000694341	0.000492151	1.41083	0.16063	0.913055
116.053	5.67	m/z	-0.0221048	0.0144804	-1.52653	0.161223	0.913055
181.133	6.72	m/z	0.00139345	0.000989168	1.40871	0.161273	0.913055
272.185	6.99	m/z	-0.0011724	0.000832295	-1.40863	0.161278	0.913055
549.413	16.32	m/z	-0.00212497	0.0015086	-1.40857	0.161294	0.913055
156.027	2.99	m/z	0.00154455	0.00109673	1.40832	0.161518	0.913055
434.324	13.41	m/z	0.00337967	0.00239572	1.41071	0.161562	0.913055
408.18	6.39	m/z	0.00206874	0.00146951	1.40777	0.161585	0.913055
360.155	6.05	m/z	0.000600026	0.000426286	1.40757	0.161592	0.913055
713.463	17.81	m/z	0.00471634	0.00332001	1.42058	0.161645	0.913055
214.107	6.87	m/z	0.000873689	0.000621283	1.40627	0.161977	0.913055
191.07	8.9	m/z	-0.00180849	0.00128603	-1.40626	0.161978	0.913055
331.21	5.52	n	0.000743058	0.000528611	1.40568	0.16215	0.913055
378.202	8.92	m/z	0.00526999	0.00370424	1.42269	0.16239	0.913055
290.013	6.1	n	-0.00317283	0.00225876	-1.40468	0.162501	0.913055
213.136	8.32	n	0.00114288	0.000813792	1.40438	0.162535	0.913055
234.073	5.18	m/z	0.000758726	0.000540517	1.4037	0.162738	0.913055
333.108	4.15	m/z	0.000694416	0.00049478	1.40348	0.162803	0.913055
242.082	3.3	m/z	0.00164274	0.00117086	1.40303	0.16303	0.913055
286.155	7.07	m/z	0.000874773	0.000624748	1.4002	0.163781	0.913055
238.113	8.53	n	0.000440613	0.000314732	1.39996	0.163854	0.913055
138.136	10.77	m/z	-0.00118274	0.000844917	-1.39983	0.163911	0.913055
203.087	5.95	m/z	-0.0229467	0.0155545	-1.47524	0.163953	0.913055
1035.6	5.03	n	0.000833797	0.000595905	1.39921	0.164078	0.913055
86.1023	1.78	n	0.00164266	0.00117358	1.3997	0.164081	0.913055
297.05	4.3	m/z	0.0034285	0.00245176	1.39838	0.164325	0.913055
542.326	10.46	m/z	0.00215463	0.00154081	1.39837	0.164478	0.913055
302.152	8.24	n	0.000722474	0.000516943	1.39759	0.164564	0.913055
347.16	7.45	m/z	0.00190955	0.00136688	1.39702	0.164787	0.913055
368.248	15.57	m/z	-0.00267826	0.00191728	-1.39691	0.164957	0.913055
919.708	0.57	m/z	0.0021857	0.0015652	1.39643	0.165227	0.913055
306.064	4.83	m/z	-0.00108232	0.000776128	-1.39452	0.165487	0.913055
513.276	12.81	n	-0.002184	0.00156629	-1.39438	0.165529	0.913055
711.325	13.2	m/z	0.0101159	0.00713051	1.41867	0.165661	0.913055
268.061	6.03	m/z	-0.273114	0.0727288	-3.75524	0.165683	0.913055
656.858	8.27	m/z	0.00101596	0.000728965	1.39371	0.165731	0.913055
168.049	5.67	m/z	-0.0012075	0.000866728	-1.39317	0.165894	0.913055
343.09	8.82	m/z	0.00104737	0.000752023	1.39273	0.166025	0.913055
292.106	6.97	n	0.000486843	0.000349585	1.39263	0.166056	0.913055
536.407	16.88	n	-0.000951774	0.000683545	-1.39241	0.166122	0.913055
299.103	9.9	m/z	0.000609964	0.000438089	1.39233	0.166146	0.913055
227.053	5.95	m/z	0.00131694	0.000946758	1.391	0.166564	0.913055
217.097	8.22	m/z	0.000964771	0.000693887	1.39039	0.166734	0.913055
574.259	15.43	m/z	0.00160509	0.00115353	1.39146	0.166747	0.913055
455.279	15.57	m/z	-0.00135887	0.000977581	-1.39003	0.166971	0.913055
138.066	4.3	m/z	0.0020915	0.00150698	1.38787	0.167607	0.913055
246.136	4.81	m/z	0.00365432	0.00261673	1.39652	0.167701	0.913055
461.349	13.8	m/z	0.00366541	0.00256503	1.42899	0.167713	0.913055
233.087	6.69	m/z	0.00161271	0.001163	1.38667	0.167861	0.913055
170.092	3.02	m/z	0.00125229	0.000903414	1.38618	0.168084	0.913055
235.19	7.57	n	0.0012257	0.000884558	1.38566	0.16817	0.913055
563.246	10.88	m/z	-0.00177401	0.00127315	-1.3934	0.168246	0.913055
229.18	13.44	m/z	-0.000667009	0.00048147	-1.38536	0.168262	0.913055
116.079	5.52	m/z	0.00137257	0.000990346	1.38595	0.168331	0.913055
253.108	9.48	m/z	0.0035759	0.00258201	1.38493	0.168392	0.913055
449.201	10.46	m/z	-0.00225956	0.00162308	-1.39214	0.168416	0.913055
403.255	5.03	m/z	0.000444109	0.000320713	1.38476	0.168446	0.913055
182.092	6.59	m/z	0.000959503	0.000694003	1.38256	0.169133	0.913055
326.144	5.74	m/z	-0.027913	0.0198436	-1.40665	0.16917	0.913055
447.273	11.23	m/z	-0.00295743	0.0020978	-1.40978	0.169617	0.913055
627.356	9.53	m/z	0.0034085	0.00245358	1.38919	0.169666	0.913055
218.139	5.74	m/z	0.000847392	0.000613792	1.38058	0.169723	0.913055
305.127	6.94	m/z	0.0155015	0.0110719	1.40008	0.16982	0.913055
710.625	11.39	m/z	0.00165991	0.00120068	1.38247	0.169846	0.913055
242.104	7.3	m/z	-0.00389798	0.00281372	-1.38535	0.169846	0.913055
275.102	9.01	m/z	0.00131547	0.000953796	1.3792	0.170202	0.913055
164.107	6.69	m/z	0.00108117	0.00078408	1.37891	0.170238	0.913055
489.357	13.94	m/z	0.00166673	0.00120891	1.3787	0.170301	0.913055
712.416	16.26	m/z	-0.000884378	0.000641468	-1.37868	0.170309	0.913055
309.144	1.9	m/z	-0.00222664	0.0016137	-1.37983	0.170436	0.913055
209.06	11.33	m/z	-0.0014202	0.00103062	-1.378	0.170518	0.913055
350.093	5.69	n	-0.00480275	0.00348529	-1.378	0.170606	0.913055
203.079	6.89	m/z	0.000644794	0.000468039	1.37765	0.170625	0.913055
206.022	2.71	m/z	-0.0947592	0.0636786	-1.48809	0.170904	0.913055
505.241	11.05	m/z	-0.00177994	0.00128903	-1.38084	0.170949	0.913055
485.324	15.23	m/z	0.000935803	0.000679833	1.37652	0.170974	0.913055
237.113	7.55	m/z	-0.00369112	0.00268203	-1.37624	0.171077	0.913055
412.365	16.84	m/z	-0.00121325	0.000878275	-1.3814	0.171256	0.913055
540.374	17.21	m/z	-0.00115046	0.000834848	-1.37804	0.171496	0.913055
551.313	15.27	m/z	-0.00183497	0.00133069	-1.37896	0.171568	0.913055
338.431	5.18	m/z	0.00112549	0.000819127	1.37401	0.171767	0.913055
323.13	6	n	-0.00404545	0.00294659	-1.37293	0.172086	0.913055
351.236	6	m/z	0.000785346	0.000572349	1.37214	0.172328	0.913055
263.15	9.08	m/z	0.00193709	0.0014122	1.37168	0.172508	0.913055
197.148	8.24	m/z	0.000877228	0.000639774	1.37115	0.172636	0.913055
271.108	8.24	m/z	0.000859653	0.000627526	1.36991	0.173024	0.913055
222.23	16.34	m/z	0.00274036	0.00198311	1.38185	0.173041	0.913055
514.348	15.53	n	-0.0023581	0.00172174	-1.3696	0.173154	0.913055
151.112	13.94	m/z	0.000493007	0.000360017	1.3694	0.173183	0.913055
399.271	7.6	m/z	0.00087856	0.000641605	1.36932	0.173208	0.913055
235.039	2.36	n	0.000556458	0.000406673	1.36832	0.17352	0.913055
439.364	14.16	m/z	-0.00306958	0.00220027	-1.39509	0.173581	0.913055
221.092	7.35	m/z	0.000742638	0.000542882	1.36795	0.173633	0.913055
299.63	8.75	m/z	0.00138337	0.0010118	1.36723	0.173967	0.913055
228.058	2.28	n	0.000920876	0.000673844	1.3666	0.174057	0.913055
604.056	4.83	n	-0.00232621	0.00170203	-1.36672	0.17409	0.913055
436.269	11.26	m/z	0.00188727	0.00138158	1.36602	0.174238	0.913055
573.412	17.66	m/z	-0.0138334	0.00976393	-1.41678	0.174612	0.913055
197.19	16.66	m/z	-0.00119264	0.00087404	-1.36451	0.17471	0.913055
254.121	7.55	m/z	-0.00200483	0.00146965	-1.36416	0.174822	0.913055
261.144	2.69	m/z	0.00137988	0.00101164	1.364	0.174872	0.913055
361.139	10.41	m/z	0.000388131	0.000284661	1.36349	0.175033	0.913055
505.616	6.44	m/z	0.00165467	0.00121344	1.36362	0.175062	0.913055
312.134	12.09	m/z	0.000654025	0.000479811	1.36309	0.175158	0.913055
399.199	16.81	m/z	0.0586685	0.0388982	1.50826	0.175224	0.913055
162.14	6.51	m/z	0.00677036	0.00496251	1.3643	0.17563	0.913055
407.221	5.42	m/z	-0.0340403	0.0192898	-1.76468	0.175805	0.913055
234.079	5.34	m/z	-0.03255	0.0232706	-1.39876	0.175825	0.913055
187.079	3.19	m/z	0.00135681	0.00099697	1.36093	0.175872	0.913055
268.128	5.49	n	0.000483711	0.000355502	1.36064	0.175929	0.913055
246.072	4.13	m/z	0.00159928	0.00117423	1.36199	0.175936	0.913055
498.187	8.55	m/z	0.00056976	0.00041885	1.3603	0.176038	0.913055
478.756	6.41	m/z	0.00082103	0.000603787	1.3598	0.176194	0.913055
213.106	2.64	m/z	0.00145324	0.00106878	1.35973	0.17627	0.913055
205.195	13.32	m/z	0.000450698	0.000331547	1.35938	0.176327	0.913055
727.624	0.59	n	-0.00190783	0.00140272	-1.36009	0.176371	0.913055
383.144	8.73	m/z	0.00186301	0.00137229	1.35759	0.176909	0.913055
512.314	15.97	m/z	0.0013733	0.00101147	1.35773	0.176918	0.913055
303.148	13.99	m/z	-0.000729161	0.000537164	-1.35743	0.176944	0.913055
237.16	11.28	m/z	0.00109515	0.000806867	1.35729	0.176988	0.913055
523.285	4.33	m/z	0.000932003	0.000686992	1.35664	0.17721	0.913055
193.05	11.13	m/z	0.00645942	0.00475929	1.35722	0.177391	0.913055
272.155	9.41	m/z	0.00434741	0.00319301	1.36154	0.177419	0.913055
571.433	17	m/z	-0.00120341	0.000888348	-1.35466	0.177822	0.913055
695.93	16.28	m/z	0.00142913	0.0010548	1.35488	0.17796	0.913055
352.073	10.75	n	0.000528702	0.000390548	1.35374	0.178115	0.913055
249.052	10.33	m/z	-0.00232596	0.00171926	-1.35289	0.178387	0.913055
247.066	4.88	m/z	-0.0014098	0.00104226	-1.35264	0.178466	0.913055
258.16	10.33	n	0.000375176	0.000277582	1.35159	0.178801	0.913055
298.092	4.98	n	0.000606993	0.000449226	1.3512	0.178926	0.913055
170.126	11.92	m/z	0.00208334	0.0015403	1.35255	0.179132	0.913055
556.142	2.76	m/z	0.00235513	0.00174382	1.35056	0.179421	0.913055
612.833	7.91	m/z	-0.000999117	0.000740555	-1.34915	0.1796	0.913055
276.055	7.3	m/z	-0.00206331	0.0015304	-1.34822	0.179881	0.913055
195.137	8.24	n	0.00100257	0.000744175	1.34722	0.180199	0.913055
285.221	11.26	m/z	-0.00135628	0.00100702	-1.34683	0.180324	0.913055
269.211	15.75	m/z	0.0018338	0.00135986	1.34852	0.180367	0.913055
291.253	14.84	m/z	0.00142924	0.00106181	1.34605	0.180595	0.913055
121.084	7.07	m/z	0.00160884	0.00119466	1.3467	0.180637	0.913055
363.155	7.75	m/z	0.000472224	0.000351023	1.34528	0.180824	0.913055
291.684	15.66	m/z	-0.00180284	0.00134045	-1.34495	0.181019	0.913055
509.296	5.29	m/z	0.000785094	0.00058395	1.34445	0.18109	0.913055
273.077	3.12	m/z	0.00109793	0.000815444	1.34642	0.181093	0.913055
165.112	9.85	n	0.0020409	0.00151841	1.3441	0.181203	0.913055
489.267	12.72	m/z	-0.00328221	0.00242991	-1.35076	0.181252	0.913055
302.431	9.16	m/z	0.00152696	0.00113529	1.345	0.181366	0.913055
502.301	12.38	m/z	-0.00760389	0.0056477	-1.34637	0.181939	0.913055
233.092	3.49	m/z	0.000844171	0.000629243	1.34157	0.182023	0.913055
276.146	13.82	m/z	-0.00124085	0.00092502	-1.34143	0.182213	0.913055
298.089	4.98	m/z	0.00288808	0.00215292	1.34147	0.182412	0.913055
117.079	3.51	n	0.000666631	0.000497416	1.34019	0.182469	0.913055
189.069	2.71	n	0.000575502	0.000429434	1.34014	0.182484	0.913055
233.113	1.73	m/z	0.00117333	0.000875624	1.34	0.182531	0.913055
197.128	5.1	m/z	0.000885659	0.000661436	1.33899	0.182856	0.913055
248.072	6	m/z	-0.000918839	0.000686211	-1.339	0.182871	0.913055
882.591	17.31	m/z	-0.0013223	0.000986937	-1.33981	0.183044	0.913055
571.299	15.29	m/z	0.00402874	0.00299498	1.34516	0.183108	0.913055
566.437	16.49	m/z	-0.00178159	0.00133114	-1.3384	0.183158	0.913055
401.257	16.47	m/z	-0.0250705	0.0155946	-1.60764	0.183193	0.913055
387.698	4.3	m/z	0.00070668	0.000528179	1.33796	0.183194	0.913055
126.055	3.79	n	0.000356389	0.000266371	1.33794	0.183198	0.913055
247.618	5.92	m/z	0.000884732	0.000661376	1.33771	0.183273	0.913055
264.097	1.85	n	-0.00107088	0.000800698	-1.33743	0.183365	0.913055
287.171	6.21	m/z	0.000672437	0.000502853	1.33724	0.183426	0.913055
191.043	2.61	m/z	0.000560931	0.000419522	1.33707	0.183482	0.913055
179.118	6.74	m/z	0.00108469	0.0008113	1.33698	0.183512	0.913055
208.06	8.55	m/z	0.000607327	0.000454353	1.33669	0.183607	0.913055
289.195	4.28	m/z	0.000426939	0.000319466	1.33641	0.183696	0.913055
196.06	8.5	m/z	0.00124746	0.000933551	1.33626	0.183747	0.913055
86.0979	1.78	m/z	0.0185111	0.0129657	1.4277	0.183853	0.913055
220.122	10.9	m/z	-0.00210059	0.00157162	-1.33658	0.18391	0.913055
243.093	4.35	n	0.0021096	0.00158024	1.33499	0.184178	0.913055
269.141	9.56	n	0.00131216	0.00098315	1.33465	0.184271	0.913055
543.302	7.68	m/z	0.000896439	0.000671733	1.33452	0.184315	0.913055
141.102	7.68	m/z	0.00117908	0.000883694	1.33427	0.184397	0.913055
809.68	12.31	m/z	0.00126018	0.000944526	1.33419	0.184568	0.913055
681.277	7.65	m/z	0.0019354	0.00145094	1.33389	0.184626	0.913055
220.133	5.85	m/z	0.00153284	0.00114966	1.33329	0.184716	0.913055
289.118	9.28	m/z	0.000437799	0.000328437	1.33298	0.184818	0.913055
396.266	12.94	n	-0.00153379	0.00115102	-1.33255	0.185012	0.913055
425.147	9.16	m/z	0.00217764	0.00163349	1.33312	0.185323	0.913055
214.119	2.74	m/z	0.000928183	0.000697173	1.33135	0.185351	0.913055
312.192	8.6	m/z	0.00142528	0.00107083	1.331	0.185468	0.913055
461.194	10.7	m/z	-0.00247394	0.00185948	-1.33045	0.185914	0.913055
221.119	15.93	m/z	-0.00692644	0.0048385	-1.43153	0.186075	0.913055
342.16	9.01	m/z	-0.00209472	0.00156304	-1.34016	0.186502	0.913055
103.054	6.92	m/z	-0.000532181	0.000400832	-1.32769	0.186555	0.913055
222.149	6.76	m/z	0.0013826	0.00104148	1.32753	0.186609	0.913055
341.183	10.16	m/z	-0.00275628	0.00206638	-1.33387	0.186634	0.913055
317.149	9.7	m/z	0.000473225	0.000356494	1.32744	0.186636	0.913055
231.178	11.51	m/z	0.00133271	0.00100087	1.33155	0.18679	0.913055
383.708	6.56	m/z	0.00056574	0.000426344	1.32696	0.186797	0.913055
221.064	2.04	m/z	0.00377535	0.00281312	1.34205	0.186964	0.913055
159.068	6.44	n	0.000637456	0.000480597	1.32638	0.186986	0.913055
297.154	13.04	m/z	0.00144151	0.00108687	1.3263	0.187014	0.913055
543.475	19.21	m/z	0.00506904	0.00380236	1.33313	0.187072	0.913055
374.258	15.97	m/z	-0.0112115	0.00801479	-1.39886	0.187168	0.913055
451.2	11.47	m/z	0.00266153	0.00195206	1.36344	0.187182	0.913055
314.15	8.37	m/z	-0.000681746	0.000514431	-1.32524	0.187363	0.913055
237.123	4.38	m/z	0.000815456	0.000615377	1.32513	0.187399	0.913055
370.719	6.23	m/z	0.00060071	0.000453465	1.32471	0.187539	0.913055
245.069	4.88	m/z	-0.00108603	0.00082005	-1.32435	0.187658	0.913055
226.087	5.18	n	-0.00177971	0.00134336	-1.32482	0.187905	0.913055
332.295	14.94	n	-0.00144958	0.00109536	-1.32338	0.187978	0.913055
96.0444	1.44	m/z	-0.00057252	0.000432769	-1.32292	0.188131	0.913055
369.111	7.75	m/z	-0.00495902	0.00374937	-1.32263	0.188318	0.913055
266.144	10.08	m/z	-0.00111846	0.000846032	-1.32201	0.188453	0.913055
141.054	11.1	m/z	0.00125067	0.000946264	1.3217	0.188539	0.913055
315.105	5.08	m/z	-0.00229938	0.00173706	-1.32372	0.188614	0.913055
316.129	8.71	m/z	0.00109097	0.00082595	1.32087	0.188849	0.913055
329.195	7.86	n	0.00121084	0.000917105	1.32029	0.189007	0.913055
346.122	11.05	m/z	-0.0028687	0.00217319	-1.32004	0.189293	0.913055
292.158	11.15	m/z	-0.00304664	0.00230911	-1.3194	0.18932	0.913055
515.199	12.14	m/z	-0.00471234	0.00356886	-1.3204	0.189392	0.913055
300.163	10.46	m/z	-0.101272	0.0684363	-1.4798	0.189419	0.913055
214.553	2.74	m/z	-0.000932362	0.000706866	-1.31901	0.189433	0.913055
242.1	4.52	m/z	0.00091177	0.000691553	1.31844	0.18964	0.913055
244.099	9.43	n	0.0011254	0.000853644	1.31834	0.189654	0.913055
542.823	15.27	n	-0.0017806	0.00135037	-1.3186	0.189945	0.913055
289.132	11.08	m/z	0.000456507	0.000346533	1.31735	0.189985	0.913055
287.139	10.33	m/z	0.000348622	0.000264681	1.31714	0.190056	0.913055
307.126	8.58	m/z	0.000879316	0.000667603	1.31712	0.190062	0.913055
219.063	8.63	m/z	0.00115987	0.000880716	1.31696	0.190115	0.913055
186.157	16.81	m/z	-0.00142752	0.00106647	-1.33855	0.190151	0.913055
538.232	7.57	m/z	-0.00137792	0.00104551	-1.31794	0.190475	0.913055
829.136	17.07	m/z	-0.0021151	0.00160312	-1.31936	0.190549	0.913055
401.268	16.45	m/z	-0.00145603	0.00110661	-1.31576	0.190721	0.913055
284.656	16.02	m/z	0.00119799	0.000910186	1.31621	0.190791	0.913055
240.268	16.15	m/z	-0.00236818	0.00179143	-1.32195	0.190819	0.913055
353.256	13.16	n	-0.00374328	0.00284536	-1.31557	0.190846	0.913055
364.161	4.28	m/z	0.000682391	0.000519357	1.31392	0.191136	0.913055
243.174	15.16	m/z	0.000477501	0.000363466	1.31374	0.191194	0.913055
373.264	14.94	m/z	-0.00351457	0.00267548	-1.31362	0.191399	0.913055
727.422	4.4	n	0.000480378	0.000365959	1.31266	0.191559	0.913055
495.268	7.13	m/z	0.000937055	0.000714036	1.31234	0.191667	0.913055
260.08	11.75	m/z	0.00515673	0.00390877	1.31927	0.191779	0.913055
311.041	14.99	m/z	0.00199566	0.00151771	1.31491	0.191843	0.913055
527.189	11.87	m/z	0.0049381	0.00370836	1.33161	0.191847	0.913055
656.367	7.98	m/z	0.00064698	0.000493455	1.31112	0.192076	0.913055
374.944	11.05	m/z	-0.00170659	0.00129527	-1.31755	0.192209	0.913055
344.218	9.11	m/z	0.00172708	0.00131788	1.3105	0.192284	0.913055
578.697	0.59	m/z	-0.00114041	0.000869415	-1.3117	0.192328	0.913055
175.087	9.41	m/z	-0.0220459	0.0162802	-1.35415	0.192446	0.913055
189.102	6.36	m/z	0.000570347	0.000435732	1.30894	0.192811	0.913055
207.084	6.46	m/z	0.00118849	0.000907601	1.30949	0.192913	0.913055
432.202	9.08	m/z	-0.00344663	0.00262276	-1.31413	0.193094	0.913055
603.495	17.94	m/z	0.00200812	0.0015331	1.30984	0.19325	0.913055
459.209	5.64	m/z	0.00102364	0.000782875	1.30755	0.193283	0.913055
244.142	4.63	n	0.000687413	0.000525796	1.30738	0.193341	0.913055
464.124	5.72	n	0.000856865	0.00065541	1.30737	0.193342	0.913055
507.321	17.76	m/z	0.00326126	0.00249356	1.30787	0.193355	0.913055
305.186	6.41	m/z	-0.00295198	0.00225424	-1.30952	0.193451	0.913055
311.13	1.51	n	0.00140393	0.00107418	1.30698	0.193476	0.913055
274.082	6.34	m/z	0.000604673	0.000462843	1.30643	0.19366	0.913055
216.134	3.54	m/z	0.000782458	0.000598975	1.30633	0.193696	0.913055
235.113	6.18	n	0.000884232	0.000676893	1.30631	0.193702	0.913055
185.064	9.16	m/z	0.000724827	0.00055493	1.30616	0.193753	0.913055
381.311	13.29	m/z	-0.00575068	0.00438656	-1.31098	0.193762	0.913055
343.129	10.83	m/z	-0.000632599	0.00048444	-1.30584	0.193863	0.913055
441.297	14.61	m/z	-0.00144507	0.00110676	-1.30568	0.193932	0.913055
327.132	3.77	n	-0.0013408	0.0010276	-1.30479	0.194216	0.913055
230.15	4.52	m/z	0.000810753	0.000621373	1.30478	0.194222	0.913055
600.696	0.59	n	-0.00235072	0.00179942	-1.30638	0.194251	0.913055
233.153	15.02	m/z	0.000601338	0.000461008	1.3044	0.19435	0.913055
262.038	1.8	m/z	-0.000693191	0.000531448	-1.30434	0.194369	0.913055
295.163	8.5	m/z	0.000559584	0.000429531	1.30278	0.194901	0.914925
1209.73	6.94	n	0.00112382	0.000864754	1.29958	0.195992	0.916622
699.605	11.51	m/z	-0.00144275	0.00110879	-1.30119	0.196067	0.916622
476.167	4.18	n	0.00445607	0.00342949	1.29934	0.196076	0.916622
473.57	5.77	m/z	0.00142459	0.00109658	1.29912	0.196168	0.916622
240.098	4.02	m/z	-0.00146308	0.00112634	-1.29896	0.196204	0.916622
431.268	15.53	m/z	-0.00163328	0.0012579	-1.29842	0.19639	0.916622
108.052	4.68	m/z	-0.00253942	0.00194769	-1.30381	0.19645	0.916622
354.156	4.15	m/z	0.001723	0.00132746	1.29796	0.196547	0.916622
939.595	17.07	m/z	-0.00314858	0.00242404	-1.2989	0.196622	0.916622
224.178	14.81	n	-0.000921367	0.000710239	-1.29726	0.196787	0.916622
145.122	14.5	m/z	-0.0348297	0.0225264	-1.54617	0.196962	0.916622
152.024	7.55	n	0.0047001	0.00362119	1.29794	0.197073	0.916622
371.065	15.77	m/z	-0.00286926	0.00219621	-1.30646	0.197145	0.916622
372.142	2.38	m/z	-0.000637724	0.000492487	-1.2949	0.197597	0.916622
133.105	7.05	m/z	0.00157423	0.00121593	1.29467	0.198004	0.916622
286.176	7.65	m/z	0.000871409	0.000673867	1.29315	0.198202	0.916622
114.063	8.58	m/z	0.00169965	0.00131169	1.29577	0.198261	0.916622
197.128	4.1	m/z	0.000641526	0.000496256	1.29273	0.198345	0.916622
216.035	1.44	m/z	-0.000853169	0.000660008	-1.29267	0.198368	0.916622
276.147	6.81	n	-0.00325597	0.00251445	-1.2949	0.198459	0.916622
561.301	5.64	m/z	0.00108871	0.000842593	1.2921	0.198563	0.916622
214.087	5.36	m/z	-0.000932844	0.000722613	-1.29093	0.198967	0.916622
156.09	3.79	n	0.000619835	0.000480314	1.29048	0.199123	0.916622
202.097	9.11	m/z	0.000867859	0.000672561	1.29038	0.199158	0.916622
288.192	2.81	m/z	0.000811672	0.000629452	1.28949	0.199466	0.916622
228.106	2.71	m/z	-0.000941302	0.000730077	-1.28932	0.199525	0.916622
465.334	15.62	m/z	0.00112333	0.000871517	1.28893	0.199659	0.916622
534.319	14.45	m/z	-0.00153971	0.00119409	-1.28944	0.199949	0.916622
494.192	13.65	m/z	-0.00105201	0.000816838	-1.2879	0.200016	0.916622
291.111	7.98	m/z	0.000565942	0.000439483	1.28774	0.200071	0.916622
211.169	13.08	m/z	-0.000294812	0.000228941	-1.28772	0.20008	0.916622
191.107	15.04	m/z	0.000657459	0.00051074	1.28727	0.200237	0.916622
666.58	19.45	m/z	0.00114192	0.000887154	1.28717	0.20027	0.916622
920.208	0.57	m/z	0.00115493	0.000885697	1.30397	0.200297	0.916622
631.346	15.64	n	-0.000690242	0.000536289	-1.28707	0.200306	0.916622
286.127	9.18	m/z	0.000958038	0.000744706	1.28647	0.200516	0.916622
496.94	8.58	m/z	0.00118348	0.000920332	1.28593	0.200702	0.916622
295.129	3.69	m/z	0.00148406	0.00115414	1.28586	0.200727	0.916622
504.304	8.14	n	0.00182504	0.00141994	1.2853	0.200922	0.916622
467.289	15.57	m/z	0.000609315	0.000474199	1.28494	0.201048	0.916622
342.264	9.83	m/z	-0.00178765	0.00139117	-1.285	0.20106	0.916622
451.804	15.12	m/z	0.0106702	0.00788901	1.35254	0.201139	0.916622
161.096	6.59	m/z	-0.000418176	0.000325559	-1.28449	0.201204	0.916622
128.054	3.72	m/z	0.00104975	0.000816164	1.2862	0.201315	0.916622
298.224	11.59	m/z	-0.00186677	0.00145199	-1.28566	0.201336	0.916622
472.288	8.73	n	0.00323201	0.00251637	1.28439	0.201419	0.916622
511.265	7.42	m/z	0.00101414	0.000790345	1.28316	0.201666	0.917138
251.161	13.08	m/z	-0.000383915	0.000299329	-1.28258	0.201868	0.91722
248.103	4.23	m/z	-0.000597992	0.00046641	-1.28212	0.202033	0.91722
795.543	16	m/z	-0.00658933	0.00511707	-1.28772	0.202086	0.91722
379.181	7.42	m/z	0.0087323	0.00663715	1.31567	0.202468	0.918347
428.111	12.81	n	0.00369454	0.00286163	1.29106	0.202741	0.918436
247.02	3.41	m/z	-0.00290359	0.00225264	-1.28898	0.202801	0.918436
426.295	16.81	n	-0.00120868	0.000944529	-1.27967	0.20289	0.918436
383.185	4.73	m/z	0.00139891	0.00109398	1.27874	0.203215	0.918497
278.139	11.18	m/z	0.00134498	0.00105241	1.278	0.203474	0.918497
340.148	8.95	m/z	0.0023304	0.00182375	1.27781	0.203542	0.918497
231.08	6.79	m/z	-0.00867778	0.00677469	-1.28091	0.203836	0.918497
254.198	16.54	m/z	-0.00136365	0.00106793	-1.27691	0.203964	0.918497
324.115	7.5	n	-0.00380181	0.00297843	-1.27645	0.204021	0.918497
245.089	7.75	m/z	0.000990241	0.000776529	1.27521	0.204457	0.918497
228.067	1.78	m/z	-0.0382563	0.028188	-1.35718	0.204563	0.918497
223.127	12.28	m/z	0.00420023	0.00328313	1.27933	0.204723	0.918497
282.229	11.71	m/z	-0.00172581	0.00135344	-1.27513	0.204791	0.918497
680.752	0.57	m/z	0.00224734	0.00175735	1.27882	0.204852	0.918497
202.055	8.27	m/z	0.00101598	0.000795664	1.27689	0.204962	0.918497
423.38	17.94	m/z	0.0014361	0.00112665	1.27466	0.204999	0.918497
564.642	9.73	m/z	0.00151878	0.00119221	1.27392	0.205113	0.918497
664.778	0.57	m/z	0.0018073	0.00141984	1.27289	0.205294	0.918497
116.079	9.51	m/z	0.00114142	0.000894472	1.27608	0.205322	0.918497
349.15	8.73	m/z	0.00155423	0.00122112	1.27279	0.205331	0.918497
188.092	14.59	m/z	-0.0027933	0.00219024	-1.27534	0.20547	0.918497
428.856	5.36	m/z	-0.000566648	0.000445567	-1.27174	0.205683	0.918497
655.609	11.78	m/z	0.00109621	0.00086253	1.27093	0.205974	0.918497
524.353	16.26	m/z	-0.00336875	0.00263956	-1.27625	0.206025	0.918497
424.515	8.4	m/z	-0.000909938	0.00071648	-1.27001	0.206332	0.918497
746.569	19.37	m/z	0.00197721	0.00155675	1.27009	0.206358	0.918497
679.396	16.72	m/z	-0.061849	0.038488	-1.60697	0.20642	0.918497
203.043	6.87	m/z	0.000871043	0.000685995	1.26975	0.206442	0.918497
224.097	10.41	m/z	-0.00124368	0.000978452	-1.27107	0.20654	0.918497
269.142	2.91	m/z	0.000532212	0.000419418	1.26893	0.206682	0.918497
443.243	15.51	m/z	-0.000967747	0.000763307	-1.26783	0.207072	0.918497
150.091	7.68	m/z	0.000491336	0.000387564	1.26775	0.207101	0.918497
406.308	15.45	n	-0.000707152	0.000558034	-1.26722	0.207291	0.918497
447.755	6.39	m/z	0.000807499	0.000637328	1.26701	0.207367	0.918497
210.198	15.51	n	-0.000722011	0.000570125	-1.26641	0.20758	0.918497
498.187	8.78	m/z	0.000497473	0.000392844	1.26634	0.207606	0.918497
451.318	15.79	m/z	0.00107873	0.00085227	1.26572	0.207826	0.918497
182.115	8.58	m/z	0.00140998	0.00111407	1.26562	0.207861	0.918497
473.36	16.81	m/z	-0.000743372	0.000587553	-1.2652	0.208012	0.918497
456.269	15.88	n	0.00190791	0.0015073	1.26578	0.208085	0.918497
275.146	6.18	m/z	-0.00222264	0.00175836	-1.26404	0.208425	0.918497
173.154	14.23	m/z	-0.000907969	0.000716328	-1.26753	0.208467	0.918497
263.103	6.26	m/z	0.000628769	0.000497694	1.26336	0.208668	0.918497
377.183	7.42	m/z	-0.00262079	0.00207463	-1.26326	0.208705	0.918497
516.251	6.49	m/z	0.000930951	0.000737375	1.26252	0.208987	0.918497
338.232	10.46	m/z	-0.00272957	0.00216304	-1.26191	0.209188	0.918497
242.066	3.97	m/z	0.00095718	0.000758524	1.2619	0.209194	0.918497
365.134	8.6	m/z	0.000640234	0.000507482	1.26159	0.209304	0.918497
339.029	4.3	m/z	0.00331601	0.0026224	1.26449	0.209431	0.918497
620.391	16.02	m/z	-0.00128138	0.00101682	-1.26018	0.209828	0.918497
340.161	3.84	m/z	0.000467165	0.000370752	1.26005	0.209858	0.918497
385.147	9.01	m/z	0.00199048	0.00157946	1.26022	0.209994	0.918497
280.127	5.47	m/z	0.000621662	0.000493927	1.25861	0.210376	0.918497
1137.71	6.21	n	0.00063798	0.000506909	1.25857	0.210391	0.918497
1175.69	6.56	n	0.00104157	0.000827636	1.25848	0.210421	0.918497
720.264	9.45	n	-0.00103431	0.000822065	-1.25818	0.210531	0.918497
331.197	3.79	m/z	0.000510413	0.000405808	1.25777	0.210679	0.918497
467.16	5.8	m/z	-0.0142697	0.0112078	-1.27319	0.210893	0.918497
670.881	6.69	m/z	0.000579882	0.000461502	1.25651	0.211133	0.918497
279.134	3.84	m/z	0.000659325	0.000525071	1.25569	0.211431	0.918497
143.126	7.42	m/z	0.00114428	0.00091019	1.25719	0.211476	0.918497
167.079	2.94	m/z	0.000871135	0.000693999	1.25524	0.211593	0.918497
244.137	6.61	m/z	0.000868782	0.000692345	1.25484	0.211737	0.918497
202.106	2.89	m/z	-0.00234436	0.00186896	-1.25437	0.211907	0.918497
1197.73	5.49	n	0.000488504	0.000389443	1.25437	0.211909	0.918497
196.108	8.42	m/z	0.000701934	0.000559828	1.25384	0.212099	0.918497
258.074	7.4	m/z	0.000938013	0.000748143	1.25379	0.212118	0.918497
280.062	11.9	n	-0.00155077	0.00123808	-1.25256	0.212563	0.918497
408.256	16.23	m/z	-0.0480799	0.0365255	-1.31634	0.21265	0.918497
1453.87	6.76	n	0.000706029	0.000564507	1.2507	0.21324	0.918497
453.216	11.49	m/z	0.00557082	0.00444129	1.25432	0.213245	0.918497
188.105	10.13	n	0.00118024	0.000944294	1.24987	0.213542	0.918497
247.049	3.82	m/z	0.000433305	0.000346693	1.24983	0.213558	0.918497
287.103	6.97	m/z	0.000532067	0.000425864	1.24938	0.21372	0.918497
743.597	0.59	n	-0.00156647	0.00125312	-1.25006	0.213772	0.918497
268.092	9.6	n	0.00170127	0.00136197	1.24912	0.213815	0.918497
215.079	4.91	m/z	-0.0297025	0.0231719	-1.28183	0.213874	0.918497
195.113	4.02	m/z	0.000557104	0.000446273	1.24835	0.214097	0.918497
292.133	7.98	m/z	-0.000734683	0.000588538	-1.24832	0.214107	0.918497
353.17	5.01	n	0.000568566	0.000455548	1.24809	0.21419	0.918497
552.259	9.16	m/z	-0.00393512	0.00309535	-1.2713	0.214464	0.918497
702.504	18.42	n	-0.00386768	0.00309822	-1.24836	0.214504	0.918497
526.265	13.78	n	-0.000917832	0.000736219	-1.24668	0.214705	0.918497
126.079	1.46	n	0.000533555	0.000428243	1.24592	0.214985	0.918497
448.291	10.13	m/z	-0.00353275	0.00282264	-1.25158	0.215076	0.918497
728.613	11.18	m/z	0.00133878	0.00107481	1.24559	0.215225	0.918497
293.195	6	n	0.0012774	0.00102615	1.24484	0.215378	0.918497
297.108	7.25	m/z	0.000542394	0.000435754	1.24472	0.215422	0.918497
349.113	9.7	n	-0.00338929	0.00272222	-1.24504	0.215625	0.918497
198.056	4.25	m/z	0.0025159	0.00201905	1.24608	0.215735	0.918497
367.079	10.77	m/z	0.00174758	0.00140434	1.24441	0.215857	0.918497
113.057	1.87	m/z	0.0019557	0.00157068	1.24513	0.215966	0.918497
370.198	13.13	m/z	-0.00128073	0.00102959	-1.24392	0.216149	0.918497
213.127	11.87	m/z	0.00143897	0.00115771	1.24295	0.216196	0.918497
239.082	10.18	m/z	0.00134067	0.00107565	1.24638	0.216217	0.918497
252.041	3.32	m/z	0.00209861	0.00169014	1.24168	0.216643	0.918497
533.293	12.84	m/z	-0.00302982	0.00243003	-1.24683	0.216868	0.918497
202.09	2.31	m/z	0.00155504	0.00125381	1.24026	0.217115	0.918497
199.079	6.21	m/z	0.000657642	0.000530314	1.2401	0.217122	0.918497
381.36	16.21	n	0.00172179	0.00138848	1.24005	0.217139	0.918497
434.288	14.52	m/z	-0.00346451	0.00279272	-1.24055	0.217152	0.918497
375.183	10.33	m/z	0.00150445	0.00121309	1.24019	0.21723	0.918497
397.177	6.74	n	-0.0085005	0.00682998	-1.24459	0.21732	0.918497
544.32	15.45	m/z	0.0259322	0.019145	1.35452	0.217663	0.918497
160.043	6.39	m/z	-0.114217	0.0843372	-1.35429	0.217733	0.918497
577.48	19.45	m/z	0.00514045	0.00408413	1.25864	0.217868	0.918497
240.111	7.93	n	0.00050039	0.000404228	1.23789	0.217937	0.918497
245.186	6.05	m/z	0.000950665	0.000768213	1.2375	0.218081	0.918497
665.502	18.98	m/z	-0.00820736	0.00528371	-1.55333	0.218165	0.918497
461.217	13.23	m/z	-0.00187775	0.00151552	-1.23901	0.21827	0.918497
298.145	9.16	n	0.00035364	0.000285931	1.2368	0.21834	0.918497
617.999	15.79	m/z	0.00218343	0.00175987	1.24068	0.218593	0.918497
315.687	8.73	m/z	0.00150498	0.00121773	1.23589	0.218679	0.918497
299.139	5.31	m/z	-0.00597975	0.00480481	-1.24453	0.218779	0.918497
288.155	5.36	m/z	0.000730797	0.000591477	1.23555	0.218805	0.918497
405.758	10.77	m/z	0.000911324	0.000737613	1.2355	0.218821	0.918497
165.07	14.06	m/z	-0.00110507	0.000894163	-1.23587	0.218844	0.918497
126.055	2.06	n	0.000282248	0.000228525	1.23508	0.218977	0.918497
547.433	17	m/z	-0.00107949	0.00087418	-1.23486	0.219059	0.918497
341.679	3.44	m/z	0.000655964	0.000531253	1.23475	0.219101	0.918497
241.54	1.87	m/z	0.00144062	0.00116681	1.23466	0.219132	0.918497
261.073	10.29	m/z	-0.00355438	0.0028759	-1.23592	0.21917	0.918497
227.139	8.85	m/z	0.00126641	0.00102623	1.23404	0.219363	0.918497
707.758	0.57	m/z	0.00168353	0.00136291	1.23525	0.219495	0.918497
312.658	3.07	m/z	0.000636358	0.000515873	1.23355	0.219544	0.918497
366.177	3.62	m/z	0.000418631	0.000339379	1.23352	0.219558	0.918497
266.09	4.75	n	0.000545038	0.0004419	1.2334	0.219604	0.918497
463.263	15.18	n	-0.00227303	0.00184201	-1.23399	0.219812	0.918497
303.12	10.66	m/z	-0.00215302	0.0017462	-1.23297	0.219828	0.918497
269.178	8.97	n	-0.000684568	0.000555429	-1.2325	0.219935	0.918497
325.121	7.81	m/z	-0.00335729	0.00272514	-1.23197	0.220134	0.91876
243.084	1.87	m/z	-0.00198256	0.00160667	-1.23395	0.220329	0.91876
195.174	14.7	m/z	0.000473125	0.000384262	1.23125	0.2204	0.91876
241.095	4.13	m/z	0.00043516	0.000353605	1.23064	0.22063	0.919156
563.158	14.03	m/z	-0.00318508	0.00256776	-1.24041	0.220853	0.919528
212.201	11.92	m/z	0.00309809	0.00252027	1.22927	0.221158	0.919811
240.054	4.7	m/z	0.000453777	0.000369224	1.229	0.221241	0.919811
125.048	4.91	n	0.000509451	0.000414726	1.2284	0.221465	0.919811
443.195	10.93	m/z	0.00213633	0.00173658	1.23019	0.22154	0.919811
271.108	7.05	m/z	0.000463583	0.000377492	1.22806	0.221593	0.919811
378.264	12.79	m/z	0.00104277	0.00085006	1.2267	0.222102	0.921124
432.254	5.18	m/z	0.00081157	0.000661883	1.22615	0.222308	0.921124
271.165	7.88	m/z	0.00102257	0.000833975	1.22614	0.222312	0.921124
465.169	0.74	m/z	0.00150057	0.0012241	1.22586	0.222847	0.921178
353.245	15.36	m/z	0.00111611	0.000911706	1.22419	0.223076	0.921178
367.227	12.24	m/z	0.00440129	0.00357858	1.2299	0.223238	0.921178
298.176	9.41	m/z	0.00177985	0.00145525	1.22306	0.223471	0.921178
341.316	12.36	n	-0.000964001	0.000788439	-1.22267	0.223616	0.921178
542.804	7.68	m/z	0.000684454	0.000559897	1.22247	0.223694	0.921178
181.097	6.51	m/z	0.000371299	0.000303796	1.2222	0.223794	0.921178
238.155	3.94	m/z	0.00055611	0.000455091	1.22198	0.223878	0.921178
259.104	1.51	m/z	0.000741857	0.000607136	1.2219	0.223908	0.921178
555.299	7.75	m/z	0.00257844	0.0021084	1.22294	0.224117	0.921178
189.052	9.23	m/z	-0.00430942	0.00349718	-1.23226	0.224253	0.921178
666.49	18.25	m/z	0.011467	0.0087917	1.30429	0.224501	0.921178
219.089	7.98	n	-0.00103601	0.000849026	-1.22023	0.224536	0.921178
516.342	17.34	n	-0.000901111	0.000738594	-1.22004	0.22461	0.921178
536.364	16.58	m/z	-0.0012593	0.00103247	-1.2197	0.224914	0.921178
372.142	6.21	m/z	0.000869444	0.000713611	1.21837	0.225239	0.921178
640.8	0.57	n	-0.00060728	0.000498759	-1.21758	0.225539	0.921178
237.056	3.97	m/z	0.000851185	0.000699163	1.21743	0.225595	0.921178
415.152	12.91	m/z	-0.00803245	0.0065775	-1.2212	0.225642	0.921178
346.285	14.08	m/z	0.000962904	0.000791289	1.21688	0.225804	0.921178
417.133	10.75	m/z	0.000748286	0.000615006	1.21671	0.225868	0.921178
491.788	15.95	m/z	0.0157337	0.00910539	1.72796	0.226138	0.921178
566.364	17.66	m/z	-0.00219116	0.00180217	-1.21585	0.22643	0.921178
276.106	8.75	n	0.000342116	0.000281527	1.21521	0.226438	0.921178
129.679	1.4	m/z	0.00147426	0.00121335	1.21503	0.226523	0.921178
198.181	13.39	m/z	0.00374822	0.00307195	1.22015	0.226752	0.921178
323.121	5.39	m/z	0.00178088	0.00146625	1.21458	0.226796	0.921178
275.089	6.69	m/z	0.000892886	0.000735746	1.21358	0.227059	0.921178
496.415	17.73	m/z	0.00171065	0.00140608	1.21661	0.227083	0.921178
369.152	10.31	m/z	0.00399949	0.00329199	1.21492	0.227347	0.921178
260.149	4.1	m/z	0.00107757	0.000888528	1.21276	0.227371	0.921178
581.279	11.28	m/z	0.00200312	0.00164287	1.21928	0.227431	0.921178
972.768	0.55	m/z	-0.00303739	0.00250308	-1.21346	0.22765	0.921178
298.127	11.87	m/z	0.00114556	0.000944956	1.21229	0.227688	0.921178
497.18	10.75	n	0.000802182	0.00066249	1.21086	0.228096	0.921178
193.101	15.02	m/z	-0.00250028	0.0020654	-1.21056	0.228229	0.921178
179.031	4.08	m/z	0.000354423	0.000292843	1.21028	0.228317	0.921178
566.604	11.21	m/z	0.00480383	0.00395752	1.21385	0.228333	0.921178
256.116	9.58	m/z	0.000733885	0.000606492	1.21005	0.228423	0.921178
350.157	11.21	m/z	0.000871632	0.000720379	1.20996	0.228439	0.921178
427.566	6.31	m/z	0.00118469	0.000979542	1.20943	0.228643	0.921178
656.144	16.98	n	0.0344251	0.0251137	1.37077	0.228778	0.921178
155.082	4.91	m/z	0.000529764	0.000438159	1.20907	0.228782	0.921178
266.256	17	m/z	0.00168968	0.0013922	1.21367	0.228785	0.921178
255.097	7.68	m/z	0.00238445	0.00197069	1.20996	0.228913	0.921178
131.069	6.08	m/z	0.00136727	0.00113207	1.20776	0.229314	0.921178
194.79	2.74	m/z	0.000901559	0.000746514	1.20769	0.229325	0.921178
301.107	6.49	m/z	0.00272856	0.00225107	1.21212	0.229602	0.921178
188.054	4.45	m/z	0.00423869	0.00348033	1.2179	0.22961	0.921178
112.112	5.1	n	0.000615651	0.000510304	1.20644	0.22979	0.921178
385.95	11.13	m/z	-0.00159162	0.00131376	-1.2115	0.230025	0.921178
316.106	4.33	n	-0.00160265	0.00132676	-1.20794	0.230235	0.921178
356.265	13.7	n	-0.000836565	0.000694122	-1.20521	0.230261	0.921178
216.063	4.52	m/z	-0.00117691	0.000977608	-1.20387	0.230778	0.921178
567.757	4.15	m/z	-0.001015	0.000843365	-1.20351	0.230917	0.921178
251.114	3.49	m/z	0.000397246	0.000330343	1.20253	0.231296	0.921178
373.096	12.74	m/z	-0.00284284	0.00235629	-1.20649	0.231421	0.921178
565.371	15.88	m/z	0.00143952	0.00119754	1.20207	0.231474	0.921178
248.205	16.02	n	-0.000800025	0.000665779	-1.20164	0.231639	0.921178
106.065	13.16	m/z	-0.00124154	0.00103231	-1.20268	0.231805	0.921178
773.143	12.16	m/z	-0.00107456	0.000894471	-1.20134	0.231891	0.921178
254.147	2.61	m/z	0.000855757	0.000712547	1.20098	0.231892	0.921178
137.033	2.76	m/z	0.0024621	0.00204995	1.20106	0.231897	0.921178
552.321	15.64	m/z	0.0524219	0.0372359	1.40783	0.231943	0.921178
232.087	1.96	m/z	0.0158943	0.0129561	1.22678	0.232314	0.921178
228.159	11.87	m/z	-0.00132628	0.00110476	-1.20051	0.232518	0.921178
241.149	11.44	m/z	-0.00338638	0.00275834	-1.22769	0.232539	0.921178
359.123	9.13	m/z	-0.000539194	0.00044961	-1.19925	0.232563	0.921178
292.165	12.84	n	-0.000363313	0.000302957	-1.19922	0.232573	0.921178
491.299	11.47	m/z	-0.00694932	0.00569849	-1.2195	0.232827	0.921178
110.073	16.61	n	-0.000305139	0.000254607	-1.19847	0.232866	0.921178
235.058	3.66	m/z	0.000485735	0.000405369	1.19825	0.232949	0.921178
522.319	16.08	m/z	0.00488574	0.00405701	1.20427	0.23299	0.921178
309.103	6.46	n	-0.00589113	0.00491644	-1.19825	0.233122	0.921178
383.692	4.4	m/z	0.000495376	0.000413615	1.19768	0.233173	0.921178
363.228	10.31	m/z	-0.00161254	0.00134591	-1.19811	0.233198	0.921178
275.173	7.62	n	-0.00216182	0.00180518	-1.19757	0.233216	0.921178
331.226	10.68	m/z	-0.00137703	0.00115046	-1.19694	0.233459	0.921178
617.271	12.24	m/z	-0.00381542	0.0031764	-1.20118	0.233911	0.921178
535.397	17.44	m/z	-0.00239073	0.00199821	-1.19644	0.23422	0.921178
324.103	8.29	m/z	0.00103637	0.000867228	1.19503	0.234301	0.921178
317.113	7.98	m/z	0.000425639	0.000356256	1.19476	0.234308	0.921178
268.663	5.9	m/z	0.00164912	0.00138168	1.19356	0.234789	0.921178
210.185	12.28	m/z	-0.000807172	0.000676306	-1.1935	0.234798	0.921178
460.278	7.78	n	0.00165845	0.00138976	1.19333	0.234864	0.921178
191.088	5.97	n	0.00262127	0.00219604	1.19363	0.234883	0.921178
244.069	5.05	m/z	-0.00766989	0.00640936	-1.19667	0.23506	0.921178
318.178	17.66	m/z	-0.00180968	0.00151748	-1.19256	0.235302	0.921178
192.077	5.01	m/z	0.000866033	0.000726461	1.19213	0.235334	0.921178
169.121	6.36	n	0.000401735	0.000337062	1.19187	0.235434	0.921178
216.147	7.81	n	0.000625819	0.000525089	1.19183	0.235449	0.921178
471.26	15.57	m/z	0.0193685	0.0160081	1.20992	0.235456	0.921178
199.189	12.02	m/z	-0.0017441	0.00145838	-1.19592	0.235652	0.921178
278.152	12.36	n	-0.00104473	0.000876958	-1.19131	0.235654	0.921178
251.626	3.07	m/z	0.000515197	0.000432541	1.19109	0.235738	0.921178
339.122	10.08	m/z	-0.000788199	0.000661777	-1.19104	0.235761	0.921178
421.401	18.51	m/z	0.000770086	0.000646622	1.19094	0.2358	0.921178
492.253	13.08	m/z	-0.0126272	0.0105099	-1.20145	0.23586	0.921178
289.082	8.92	m/z	0.00115985	0.000973871	1.19097	0.235887	0.921178
245.226	16.54	m/z	-0.000592628	0.00049776	-1.19059	0.235935	0.921178
433.342	12.96	m/z	-0.0111577	0.00914589	-1.21996	0.236002	0.921178
482.28	13.46	m/z	0.00428302	0.00359285	1.19209	0.23629	0.921178
524.227	8.48	m/z	0.00665268	0.00557696	1.19289	0.236484	0.921178
473.362	16.19	m/z	-0.00104302	0.000877997	-1.18796	0.236967	0.921178
348.156	5.1	m/z	-0.00101925	0.000858111	-1.18778	0.237035	0.921178
211.096	3.12	n	0.00127683	0.00107539	1.18732	0.237219	0.921178
193.097	7.55	m/z	0.000435207	0.000366552	1.1873	0.237226	0.921178
232.129	1.53	m/z	0.000686159	0.000577958	1.18721	0.23726	0.921178
285.156	6.34	m/z	0.00081831	0.000689335	1.1871	0.237304	0.921178
185.045	6.51	n	0.0013893	0.00117038	1.18705	0.237322	0.921178
567.131	3.82	n	0.000773493	0.000651705	1.18688	0.237392	0.921178
385.168	10.06	m/z	-0.000923886	0.000778612	-1.18658	0.237509	0.921178
278.211	10.29	m/z	0.00205201	0.00172967	1.18636	0.237767	0.921178
312.192	7.37	m/z	0.00122879	0.0010369	1.18506	0.238107	0.921178
285.134	4.35	m/z	0.000702602	0.00059298	1.18487	0.238183	0.921178
455.245	5.77	m/z	0.00124462	0.00105081	1.18444	0.23835	0.921178
166.011	3.69	m/z	0.000564965	0.000477179	1.18397	0.238537	0.921178
182.072	9.3	m/z	0.000638543	0.00053939	1.18383	0.238594	0.921178
336.108	10.08	n	-0.000611982	0.000517075	-1.18354	0.238705	0.921178
207.101	7.5	m/z	0.000573088	0.000484296	1.18334	0.238784	0.921178
229.127	10.9	m/z	-0.00293956	0.00248254	-1.18409	0.238884	0.921178
286.187	5.54	m/z	0.000498697	0.000421539	1.18304	0.238904	0.921178
238.095	5.77	n	0.000401405	0.000339545	1.18218	0.239242	0.921178
150.136	15.47	m/z	0.00105769	0.000895554	1.18104	0.239693	0.921178
375.224	2.61	m/z	0.000982497	0.000831871	1.18107	0.239699	0.921178
525.255	10.26	m/z	-0.00197048	0.00166221	-1.18546	0.239732	0.921178
487.131	10.29	m/z	-0.00148375	0.00125643	-1.18092	0.239789	0.921178
283.107	11.59	m/z	0.000435716	0.000369093	1.1805	0.239907	0.921178
198.055	7.3	m/z	0.000729177	0.000617774	1.18033	0.239975	0.921178
389.178	9.04	m/z	-0.00649017	0.00544215	-1.19257	0.240063	0.921178
224.127	7.75	m/z	0.000743218	0.000629895	1.17991	0.240143	0.921178
184.121	6.49	n	0.00165932	0.00140672	1.17957	0.240277	0.921178
289.82	4.63	m/z	0.000912006	0.000773171	1.17957	0.240278	0.921178
316.154	8.11	m/z	0.00120361	0.00102086	1.17901	0.240514	0.921178
284.013	5.64	m/z	-0.0121265	0.00997138	-1.21613	0.240553	0.921178
551.504	17	m/z	0.00197082	0.00167193	1.17877	0.240804	0.921178
545.112	16.95	m/z	-0.0658232	0.0451504	-1.45786	0.240945	0.921178
273.066	1.42	m/z	0.0011395	0.000966703	1.17875	0.240995	0.921178
1086.61	4.7	n	0.0009107	0.000773289	1.1777	0.241021	0.921178
164.032	1.55	m/z	-0.00137034	0.00116392	-1.17735	0.241174	0.92125
404.903	5.31	m/z	0.00157179	0.00133602	1.17648	0.241537	0.922123
136.039	4.38	m/z	0.00107138	0.000911506	1.1754	0.241936	0.923032
487.231	18.42	m/z	0.0100706	0.00804459	1.25185	0.242181	0.923032
278.142	7.13	m/z	0.00282011	0.00240022	1.17494	0.242425	0.923032
362.086	3.66	m/z	0.000820855	0.000699742	1.17308	0.242859	0.923032
186.132	6.49	m/z	0.00184394	0.00157198	1.173	0.242891	0.923032
498.252	11.92	m/z	-0.00133174	0.00113618	-1.17212	0.24326	0.923032
310.105	11.73	m/z	0.00109767	0.000936648	1.17192	0.243325	0.923032
490.311	15.2	m/z	0.00350487	0.00299095	1.17183	0.243427	0.923032
938.529	10.01	n	-0.00310455	0.00264782	-1.17249	0.243509	0.923032
266.04	6.69	m/z	-0.00151566	0.00127839	-1.1856	0.243767	0.923032
253.104	7.37	m/z	0.000235805	0.000201464	1.17046	0.243909	0.923032
301.14	4.1	m/z	-0.000509088	0.00043501	-1.17029	0.243976	0.923032
247.129	4.43	m/z	0.000683413	0.000584003	1.17022	0.244004	0.923032
175.133	8.48	m/z	-0.0040975	0.00342736	-1.19553	0.244062	0.923032
451.296	15.57	m/z	-0.00130251	0.00111295	-1.17032	0.244081	0.923032
491.298	15.88	m/z	-0.0013425	0.00114748	-1.16995	0.244112	0.923032
831.365	12.74	m/z	-0.0067642	0.00495735	-1.36448	0.244138	0.923032
382.438	16.67	m/z	-0.00147935	0.00126491	-1.16953	0.244566	0.923032
254.102	5.1	m/z	0.000777999	0.000665799	1.16852	0.244687	0.923032
520.05	1.17	n	-0.00168647	0.00144246	-1.16916	0.244695	0.923032
631.424	15.23	m/z	0.00189267	0.00161799	1.16976	0.244822	0.923032
254.161	3.17	m/z	-0.000763994	0.000654336	-1.16759	0.245063	0.923032
654.46	16.21	m/z	0.00491922	0.00417942	1.17701	0.245118	0.923032
777.663	12.47	m/z	0.00112002	0.000959467	1.16733	0.245196	0.923032
445.292	15.27	m/z	0.000724091	0.000620387	1.16716	0.245234	0.923032
428.218	10.21	m/z	-0.00209098	0.00179169	-1.16705	0.245279	0.923032
673.247	9.18	m/z	0.00101919	0.000873835	1.16634	0.24558	0.92321
921.516	4.75	n	0.0003454	0.000296238	1.16595	0.245719	0.92321
417.261	12.99	m/z	0.00432951	0.0036751	1.17807	0.245731	0.92321
740.753	0.57	m/z	0.00175247	0.00150481	1.16458	0.24637	0.924863
212.126	6.05	m/z	0.00238911	0.00205122	1.16473	0.246582	0.924863
476.243	14.73	m/z	0.00165085	0.00141715	1.16491	0.246647	0.924863
312.155	3.56	m/z	0.000738955	0.000635116	1.1635	0.246711	0.924863
445.329	16.54	m/z	-0.000605904	0.000521177	-1.16257	0.247086	0.925346
218.078	6.03	m/z	-0.00148629	0.00127871	-1.16234	0.247349	0.925346
278.136	10.33	m/z	0.00145536	0.00125273	1.16175	0.247516	0.925346
400.837	8.24	m/z	-0.000472252	0.000406672	-1.16126	0.247616	0.925346
539.407	18.98	m/z	-0.00122694	0.00105657	-1.16125	0.247702	0.925346
181.095	4.83	m/z	0.000351601	0.000302951	1.16059	0.247889	0.925346
332.199	10.83	n	0.00102009	0.000879165	1.1603	0.248006	0.925346
527.161	3.09	m/z	0.0051814	0.00443166	1.16918	0.248105	0.925346
401.286	14.94	n	0.00126903	0.00109411	1.15988	0.248178	0.925346
235.139	9.7	m/z	-0.000457869	0.000394768	-1.15984	0.248191	0.925346
132.007	1.94	m/z	0.000709508	0.000612249	1.15886	0.248592	0.925643
511.268	10.33	m/z	-0.00452244	0.00388845	-1.16304	0.248599	0.925643
286.18	7.28	m/z	-0.00130833	0.00112943	-1.1584	0.248793	0.925643
236.164	7.68	m/z	0.00110698	0.00095565	1.15835	0.248811	0.925643
440.717	0.59	m/z	0.00162	0.00139878	1.15815	0.249047	0.925711
566.445	17.02	m/z	-0.00106756	0.000922315	-1.15748	0.249165	0.925711
470.272	10.56	m/z	-0.00647348	0.00558065	-1.15999	0.249303	0.925711
317.166	9.48	n	-0.00139796	0.00120832	-1.15694	0.24937	0.925711
283.146	4.86	m/z	0.000463487	0.000401061	1.15565	0.249896	0.92619
272.139	7.93	m/z	0.000721849	0.0006247	1.15551	0.249952	0.92619
272.222	12.28	m/z	-0.00105719	0.000914911	-1.15552	0.249967	0.92619
222.087	9.56	n	0.00249472	0.00215966	1.15515	0.250134	0.92619
269.151	15.2	m/z	0.00594156	0.00491843	1.20802	0.250309	0.92619
430.389	14.68	m/z	-0.00106819	0.000925137	-1.15463	0.250311	0.92619
300.063	3.46	n	0.00252361	0.00218632	1.15427	0.250458	0.926235
234.082	7.65	m/z	0.00118547	0.00102816	1.153	0.251026	0.92662
234.079	5.03	m/z	-0.0221904	0.0189606	-1.17034	0.251391	0.92662
284.02	1.76	m/z	-0.000851595	0.000739394	-1.15175	0.251491	0.92662
154.094	9.45	m/z	0.00102187	0.000886606	1.15256	0.251545	0.92662
131.047	6.1	m/z	0.00267491	0.00229485	1.16562	0.251652	0.92662
257.101	1.64	m/z	-0.00142201	0.00123625	-1.15027	0.252098	0.92662
458.272	7.78	n	0.00144751	0.00125937	1.14939	0.252458	0.92662
181.061	3.51	m/z	0.000586548	0.000510318	1.14938	0.252464	0.92662
281.106	3.07	m/z	0.000721549	0.000627775	1.14938	0.252464	0.92662
449.289	15.57	m/z	-0.00117291	0.00102077	-1.14905	0.252598	0.92662
240.134	7.05	m/z	0.000603966	0.00052586	1.14853	0.252811	0.92662
228.204	16.13	m/z	0.000868779	0.000751938	1.15539	0.252839	0.92662
377.148	8.95	m/z	0.000786523	0.000685417	1.14751	0.25323	0.92662
404.177	2.06	m/z	-0.00179015	0.00156011	-1.14745	0.253351	0.92662
305.091	7.78	m/z	0.000343364	0.000299324	1.14713	0.253387	0.92662
356.1	5.72	m/z	0.00139696	0.00121794	1.14698	0.25353	0.92662
232.004	7.18	m/z	-0.00481408	0.00419579	-1.14736	0.253865	0.92662
115.52	1.76	m/z	0.000623184	0.000543999	1.14556	0.254035	0.92662
604.311	16.28	m/z	-0.00152182	0.00132823	-1.14575	0.25416	0.92662
230.092	4.86	m/z	0.000522954	0.00045679	1.14485	0.254329	0.92662
247.085	9.7	m/z	-0.000392225	0.000342644	-1.1447	0.254388	0.92662
231.231	13.96	n	-0.00223828	0.00195252	-1.14635	0.25444	0.92662
477.255	10.23	n	0.00289569	0.00253166	1.14379	0.254896	0.92662
175.087	4.1	m/z	0.000662128	0.000579113	1.14335	0.254948	0.92662
551.2	8.99	m/z	0.0034029	0.00297259	1.14476	0.254988	0.92662
290.102	5.13	m/z	0.000394418	0.000345063	1.14303	0.255079	0.92662
389.054	7.4	m/z	0.00254008	0.00220686	1.15099	0.255437	0.92662
276.134	4.98	n	-0.000857423	0.00075088	-1.14189	0.255551	0.92662
181.097	6.87	m/z	0.000460395	0.000403193	1.14187	0.255559	0.92662
281.113	4.38	m/z	0.000542683	0.000475582	1.14109	0.255882	0.92662
209.595	6	m/z	0.0038975	0.00334933	1.16367	0.255998	0.92662
701.48	16.64	m/z	0.00275015	0.00241077	1.14077	0.256162	0.92662
672.357	6.72	m/z	0.00116216	0.001019	1.14049	0.256181	0.92662
314.783	11.61	m/z	0.00114554	0.001005	1.13984	0.256483	0.92662
639.428	16.15	m/z	0.00302519	0.00265462	1.13959	0.256535	0.92662
276.084	7.62	m/z	0.000521531	0.000457693	1.13948	0.256553	0.92662
274.165	3.3	m/z	0.00134511	0.00118079	1.13917	0.256696	0.92662
437.898	11.05	m/z	-0.00703711	0.00614289	-1.14557	0.25712	0.92662
236.164	8.19	m/z	0.00139662	0.00122753	1.13775	0.25727	0.92662
296.214	5.67	m/z	-0.0185877	0.0156277	-1.18941	0.257282	0.92662
258.17	5.03	m/z	0.00662912	0.00578123	1.14666	0.257325	0.92662
208.097	2.43	m/z	-0.00110133	0.00096865	-1.13697	0.257594	0.92662
229.137	5.15	m/z	0.000955502	0.000840862	1.13634	0.257859	0.92662
130.094	7.3	m/z	0.0012732	0.001118	1.13881	0.257872	0.92662
588.322	14.35	m/z	0.0158803	0.0130371	1.21809	0.257894	0.92662
238.107	4	m/z	-0.000646398	0.000568908	-1.13621	0.257913	0.92662
372.191	14.52	m/z	0.00146332	0.00128281	1.14071	0.257933	0.92662
431.635	10.16	m/z	0.00176729	0.00154863	1.1412	0.258039	0.92662
228.179	4.91	m/z	0.00350438	0.00306461	1.1435	0.258068	0.92662
235.041	4.96	m/z	0.000724242	0.000637511	1.13605	0.25832	0.92662
217.997	2.04	m/z	0.000457844	0.000403662	1.13423	0.258739	0.92662
301.096	4.68	m/z	0.0010631	0.0009378	1.13361	0.258998	0.92662
383.709	14.68	m/z	-0.00508804	0.00448416	-1.13467	0.259002	0.92662
447.219	14.94	m/z	0.00455616	0.00398035	1.14466	0.259152	0.92662
425.25	4.68	m/z	0.00104723	0.000924177	1.13315	0.259188	0.92662
217.131	3.19	m/z	0.00119885	0.00105844	1.13265	0.259414	0.92662
579.459	17.21	m/z	-0.00154145	0.00135893	-1.13431	0.259488	0.92662
155.118	9.35	m/z	0.00108015	0.000953872	1.13239	0.25951	0.92662
270.123	5.85	m/z	0.000543274	0.000479871	1.13213	0.259619	0.92662
693.758	0.59	m/z	0.00238986	0.00207113	1.1539	0.259905	0.92662
215.099	2.69	n	0.000613655	0.000542568	1.13102	0.260082	0.92662
368.196	13.94	n	0.000544805	0.000481802	1.13076	0.260189	0.92662
297.144	8.55	n	0.00113262	0.00100177	1.13062	0.260249	0.92662
182.079	3.19	m/z	0.000740759	0.000655331	1.13036	0.26036	0.92662
362.135	7.7	m/z	0.000797415	0.000705561	1.13019	0.260432	0.92662
587.403	15.41	m/z	0.00151642	0.00133693	1.13426	0.26079	0.92662
229.068	2.41	m/z	-0.000386764	0.000342704	-1.12857	0.261112	0.92662
193.133	8.01	m/z	0.000728593	0.000645821	1.12817	0.261281	0.92662
458.186	0.74	m/z	-0.00342834	0.00299709	-1.14389	0.261425	0.92662
154.045	1.87	m/z	-0.00213554	0.00188245	-1.13445	0.261527	0.92662
282.181	9.23	m/z	0.00105853	0.000938841	1.12748	0.261569	0.92662
282.116	11.05	m/z	-0.00239056	0.00212045	-1.12738	0.26161	0.92662
173.105	6.81	n	0.00055665	0.000493874	1.12711	0.261726	0.92662
181.133	10.33	m/z	0.00100541	0.000892223	1.12686	0.261831	0.92662
211.084	2.86	n	-0.00107814	0.000956779	-1.12685	0.261835	0.92662
493.275	13.37	m/z	-0.00439307	0.00387151	-1.13472	0.261904	0.92662
160.043	10.08	m/z	-0.0414825	0.0268242	-1.54646	0.262044	0.92662
376.127	7.83	n	-0.000395722	0.000351435	-1.12602	0.262186	0.92662
221.128	1.69	m/z	-0.00266098	0.00236221	-1.12648	0.262414	0.92662
182.073	7.68	n	0.000836975	0.000743713	1.1254	0.262446	0.92662
588.181	12.6	m/z	-0.00220163	0.00195304	-1.12728	0.262463	0.92662
1731.14	17.04	n	0.00373722	0.00332111	1.12529	0.262959	0.92662
332.093	11.8	n	-0.00687163	0.00601976	-1.14151	0.262995	0.92662
288.101	3.12	m/z	-0.00126325	0.00112413	-1.12376	0.263139	0.92662
350.117	5.42	m/z	-0.00134501	0.00119709	-1.12356	0.263222	0.92662
423.155	13.06	m/z	0.000780567	0.000694949	1.1232	0.263391	0.92662
238.164	14.9	m/z	-0.0114957	0.00989897	-1.1613	0.263668	0.92662
259.154	8.85	m/z	0.000677328	0.000603446	1.12243	0.2637	0.92662
143.956	17.49	n	-0.000874279	0.000779021	-1.12228	0.263766	0.92662
138.136	16.32	m/z	-0.0011021	0.000980115	-1.12446	0.263909	0.92662
468.381	16.61	n	-0.000681656	0.000607676	-1.12174	0.263993	0.92662
263.121	8.78	m/z	0.00185686	0.00165551	1.12162	0.264045	0.92662
128.115	8.48	m/z	0.00124718	0.00111142	1.12215	0.264157	0.92662
125.077	4.45	m/z	0.0011691	0.00104231	1.12165	0.264499	0.92662
167.085	10.18	m/z	-0.00125977	0.0011225	-1.12229	0.264628	0.92662
525.783	5.47	m/z	0.000978055	0.000873103	1.12021	0.264645	0.92662
397.346	15.86	m/z	0.00142853	0.0012748	1.12059	0.264698	0.92662
336.076	3.64	m/z	0.0323335	0.0257517	1.25559	0.264746	0.92662
248.08	5.05	n	0.000503807	0.000450024	1.11951	0.26494	0.92662
245.154	14.01	m/z	-0.00104831	0.000936449	-1.11946	0.264964	0.92662
150.058	1.46	m/z	0.00100073	0.000894268	1.11905	0.265137	0.92662
463.448	19.45	m/z	0.00098662	0.000881323	1.11948	0.265173	0.92662
293.132	6.28	m/z	-0.00511201	0.00456693	-1.11936	0.265262	0.92662
287.125	13.48	m/z	-0.00148313	0.00132524	-1.11914	0.265497	0.92662
319.105	9.16	n	0.000331227	0.000296252	1.11806	0.265558	0.92662
390.361	17.49	m/z	-0.000960907	0.000860073	-1.11724	0.265906	0.92662
256.165	8.6	m/z	0.000697231	0.000624201	1.117	0.266009	0.92662
253.104	7.57	m/z	0.000250079	0.000224046	1.11619	0.266351	0.92662
180.102	3.3	m/z	0.00119146	0.00106752	1.1161	0.266392	0.92662
332.562	1.38	m/z	-0.0010281	0.000921279	-1.11595	0.266455	0.92662
238.015	7.96	n	-0.000405766	0.000363651	-1.11581	0.266515	0.92662
117.981	2.04	m/z	-0.000652413	0.000584685	-1.11584	0.266519	0.92662
175.132	9.96	n	0.000571635	0.00051255	1.11528	0.266744	0.92662
336.141	10.21	m/z	0.000525348	0.00047109	1.11518	0.266786	0.92662
266.102	4.55	m/z	0.000491724	0.000441017	1.11498	0.266871	0.92662
254.105	7.7	n	0.000367264	0.000329408	1.11492	0.266896	0.92662
936.496	4.55	n	0.000489395	0.000439019	1.11475	0.266969	0.92662
288.192	4.88	m/z	0.000409621	0.000367547	1.11447	0.267085	0.92662
511.26	12.19	n	-0.00181337	0.00162721	-1.1144	0.267116	0.92662
237.062	3.56	m/z	0.00106511	0.000955932	1.11421	0.267198	0.92662
530.312	11.03	n	-0.00436836	0.00391693	-1.11525	0.267289	0.92662
772.641	12.16	m/z	0.00120371	0.00107962	1.11494	0.267399	0.92662
213.148	6.26	n	0.00072213	0.000648388	1.11373	0.267403	0.92662
315.139	6.31	m/z	-0.00236516	0.00212368	-1.11371	0.267508	0.92662
391.081	7.65	m/z	-0.00124347	0.00111548	-1.11473	0.267777	0.92662
251.102	3.37	m/z	-0.00102496	0.000921222	-1.1126	0.267885	0.92662
384.274	10.44	m/z	0.001341	0.001206	1.11194	0.268202	0.92662
235.028	9.35	m/z	-0.00214897	0.00193148	-1.1126	0.268262	0.92662
191.082	8.55	m/z	-0.00677484	0.00607177	-1.11579	0.268382	0.92662
413.178	10.36	m/z	0.00181743	0.00163461	1.11184	0.268487	0.92662
675.587	0.59	m/z	0.00109788	0.000983146	1.1167	0.268501	0.92662
644.792	0.59	m/z	0.0039815	0.00339906	1.17135	0.26861	0.92662
781.391	8.37	m/z	0.000836733	0.000753564	1.11037	0.268844	0.92662
402.177	5.52	m/z	0.000374396	0.00033719	1.11034	0.268854	0.92662
495.355	17.26	m/z	0.00248215	0.00223405	1.11106	0.269183	0.92662
359.203	4.15	m/z	0.000676051	0.000609445	1.10929	0.269307	0.92662
531.014	0.55	m/z	-0.00293978	0.00263992	-1.11359	0.269321	0.92662
493.409	16.66	m/z	0.00351874	0.00316872	1.11046	0.270168	0.92662
650.341	8.97	n	0.00142345	0.0012859	1.10697	0.270321	0.92662
927.694	0.57	m/z	0.00172864	0.00155654	1.11057	0.270399	0.92662
262.103	3.92	n	-0.000512979	0.000463506	-1.10674	0.270406	0.92662
645.505	17.29	m/z	0.00366006	0.00330743	1.10662	0.27055	0.92662
364.144	9.16	n	0.00474728	0.00425261	1.11632	0.27063	0.92662
207.045	4.38	m/z	0.00102939	0.000930763	1.10596	0.270803	0.92662
206.131	12.12	m/z	-0.00439217	0.00395991	-1.10916	0.270814	0.92662
500.17	8.53	m/z	-0.00243308	0.00218743	-1.1123	0.270847	0.92662
127.038	2.76	n	-0.000965094	0.00087285	-1.10568	0.270861	0.92662
872.704	13.56	m/z	0.00152242	0.00137648	1.10602	0.271005	0.92662
254.951	5.49	n	0.00116294	0.00105257	1.10486	0.271213	0.92662
293.084	11.23	m/z	-0.00391692	0.00354524	-1.10484	0.271255	0.92662
281.264	16.17	n	-0.00181333	0.00164146	-1.10471	0.271282	0.92662
[truncated: 5,192 more rows]

## Sheet: MBzP_V1
mz	time	mode	estimate	stderror	t	p	fdr
461.194	10.7	m/z	-0.00488011	0.00124251	-3.92763	0.000120166	0.167343
382.295	15.59	m/z	-0.00403171	0.00109846	-3.67034	0.000313409	0.262416
437.157	12.96	m/z	-0.0320651	0.00809263	-3.96226	0.0003158	0.262416
227.118	11.82	m/z	0.00597595	0.00162965	3.66702	0.000324328	0.262416
308.013	7.18	m/z	-0.0702844	0.0165929	-4.23581	0.000339185	0.262416
538.413	16.95	n	-0.00691496	0.00195002	-3.5461	0.000484917	0.310163
276.159	13.13	m/z	-0.0083049	0.00226764	-3.66235	0.000489989	0.310163
180.046	9.3	n	-0.0502924	0.0135037	-3.72435	0.000565487	0.31396
211.084	2.86	n	0.0024799	0.000710019	3.49272	0.000586166	0.31396
282.074	1.46	m/z	-0.00246879	0.000711345	-3.4706	0.000633684	0.315167
178.05	3.97	m/z	0.00109915	0.000321517	3.41864	0.000759813	0.352705
332.115	9.38	n	0.00139548	0.00041109	3.39458	0.00082586	0.35416
175.079	3.07	m/z	-0.00198525	0.000587087	-3.38152	0.000864673	0.35416
535.397	16.61	m/z	-0.00161037	0.000481811	-3.34232	0.000988243	0.382285
178.074	3.02	n	0.00100991	0.000308079	3.27808	0.00122862	0.450255
465.239	14.03	m/z	-0.00508075	0.00155838	-3.26028	0.00139334	0.467907
202.106	2.89	m/z	0.00462033	0.00142749	3.23669	0.00141118	0.467907
255.102	7.23	n	-0.0381433	0.0109017	-3.49885	0.00163831	0.518526
425.149	6.1	m/z	0.00632877	0.00199591	3.17087	0.00179148	0.542351
165.164	15.04	m/z	-0.000892844	0.000284514	-3.13814	0.001952	0.557212
215.118	11.1	m/z	0.00853707	0.00270857	3.15188	0.00212485	0.557212
358.126	4.91	m/z	0.00121894	0.000392107	3.10869	0.00214744	0.557212
316.106	4.33	n	0.00391871	0.00125189	3.13024	0.00216067	0.557212
106.065	4.25	m/z	0.00943446	0.00301931	3.12471	0.00248927	0.581867
181.073	1.62	m/z	-0.00305617	0.000997933	-3.0625	0.00249081	0.581867
362.117	9.41	m/z	0.00512876	0.00168187	3.04945	0.00261806	0.581867
106.065	13.16	m/z	0.00284824	0.000934242	3.04871	0.00268746	0.581867
464.25	11.59	m/z	0.00455897	0.00147349	3.09399	0.00275196	0.581867
285.257	14.2	m/z	0.00718406	0.00236448	3.03833	0.00276655	0.581867
486.231	7.73	n	-0.00620456	0.00206236	-3.00848	0.00296128	0.581867
289.082	8.92	m/z	-0.0019519	0.000650213	-3.00193	0.00302821	0.581867
246.989	10.13	m/z	-0.00997505	0.00332051	-3.00407	0.00305249	0.581867
658.442	16.64	m/z	-0.00243944	0.000816253	-2.98858	0.00315213	0.581867
701.593	0.59	m/z	-0.00357261	0.00118632	-3.01151	0.00317549	0.581867
423.38	17.94	m/z	-0.00272157	0.000918621	-2.96267	0.00347664	0.620715
365.108	2.46	n	0.00105599	0.00035939	2.93828	0.00368027	0.640643
214.103	14.03	n	0.00352672	0.00120471	2.92744	0.00380569	0.646317
564.129	2.76	m/z	0.0055744	0.00191291	2.91409	0.00422784	0.663965
206.087	6.59	m/z	-0.00197325	0.000683704	-2.88613	0.00431983	0.663965
271.141	8.32	m/z	-0.00959423	0.00332236	-2.88778	0.00434748	0.663965
525.255	10.26	m/z	0.00404408	0.00139254	2.9041	0.00435619	0.663965
310.229	16.28	n	-0.00156315	0.000546446	-2.86058	0.00466877	0.663965
492.253	13.08	m/z	0.0197791	0.0067881	2.91378	0.00470347	0.663965
604.257	6.92	n	-0.0118939	0.00411043	-2.8936	0.00475472	0.663965
477.252	14.94	m/z	-0.0409765	0.0122518	-3.34452	0.00481615	0.663965
782.499	16.76	m/z	0.00612791	0.00210695	2.90843	0.00494431	0.663965
593.699	0.59	n	-0.00308071	0.00108429	-2.84124	0.00501523	0.663965
549.413	16.32	m/z	-0.0030936	0.00109303	-2.83031	0.00511535	0.663965
629.403	17.51	m/z	0.0122386	0.00386929	3.16301	0.00512129	0.663965
725.637	12.36	m/z	0.00270455	0.000954918	2.83224	0.00514923	0.663965
356.979	14.38	m/z	-0.214741	0.029359	-7.31432	0.00527802	0.668197
164.053	6.39	m/z	0.0116163	0.00401084	2.89624	0.00562917	0.699927
511.339	16.34	m/z	-0.00122454	0.000441933	-2.77088	0.00610713	0.716545
355.097	5.8	m/z	-0.0110286	0.00396593	-2.78085	0.00623442	0.716545
340.494	10.26	m/z	0.00415943	0.00147822	2.81381	0.00626764	0.716545
134.06	3.74	n	0.000835836	0.000302697	2.76129	0.00628248	0.716545
505.423	19.5	m/z	-0.00275279	0.000996314	-2.76297	0.00636255	0.716545
255.17	13.82	n	-0.00178804	0.00064877	-2.75606	0.00638026	0.716545
218.08	2.76	n	0.00189092	0.000688922	2.74476	0.00659582	0.728995
492.252	12.62	m/z	0.0118718	0.00431258	2.75282	0.00692291	0.735693
264.147	6.13	n	0.00126201	0.00046279	2.72695	0.00694895	0.735693
188.068	5.95	m/z	0.0032704	0.00119982	2.72575	0.0069734	0.735693
283.223	13.92	n	-0.00156184	0.000577842	-2.70289	0.00745334	0.743505
305.211	7.05	m/z	-0.00404205	0.00149669	-2.70067	0.00750449	0.743505
184.056	2.74	n	-0.00175838	0.000651775	-2.69783	0.00756642	0.743505
324.165	1.87	m/z	-0.00280935	0.00104165	-2.69702	0.00759936	0.743505
306.103	5.52	n	0.00361655	0.00134265	2.6936	0.00765685	0.743505
287.175	9.01	m/z	0.00730547	0.00269155	2.71422	0.00770426	0.743505
216.063	4.52	m/z	0.00198907	0.000740794	2.68505	0.00784844	0.743505
567.165	8.99	m/z	0.00992556	0.00351634	2.82269	0.00790168	0.743505
394.171	2.66	m/z	-0.00222056	0.000829373	-2.67739	0.00803604	0.746066
432.345	15.38	n	0.00436442	0.00163952	2.66201	0.00838662	0.74942
93.0699	16.32	m/z	-0.000581355	0.000218529	-2.66031	0.00842757	0.74942
380.127	6.87	m/z	0.00330584	0.00124472	2.65588	0.00855118	0.74942
401.214	11.1	m/z	0.00862458	0.00317042	2.72032	0.00859279	0.74942
191.062	3.22	n	0.00190189	0.000716931	2.65282	0.00861031	0.74942
201.102	9.9	m/z	0.0133979	0.00498935	2.6853	0.00873011	0.749526
228.179	4.91	m/z	0.00719807	0.00268882	2.67704	0.00882681	0.749526
243.149	7.45	m/z	0.00407555	0.00154847	2.63199	0.00925157	0.776128
242.175	12.16	m/z	-0.00237914	0.000907936	-2.62038	0.0094472	0.780031
261.084	3.97	m/z	0.00485912	0.0018502	2.62627	0.00952213	0.780031
490.207	11.18	m/z	-0.00308402	0.0011816	-2.61003	0.00978685	0.792393
120.093	10.75	m/z	0.00292123	0.00109963	2.65655	0.0100247	0.795562
635.486	16.56	m/z	-0.00204805	0.000788252	-2.59821	0.0100545	0.795562
477.234	10.11	m/z	0.00471383	0.00178523	2.64046	0.0106632	0.818335
248.095	4.2	m/z	-0.00198519	0.000770417	-2.57677	0.0106822	0.818335
242.127	6.49	m/z	0.00414435	0.00160779	2.57767	0.01079	0.818335
453.494	11.54	m/z	0.00324808	0.00124891	2.60074	0.0108215	0.818335
368.127	4.7	m/z	0.00713237	0.00277197	2.57304	0.0109299	0.818335
247.094	6.15	m/z	0.00107288	0.000420209	2.55321	0.0114041	0.836063
356.243	10.56	m/z	-0.00237417	0.000931104	-2.54984	0.0115225	0.836063
248.114	5.59	m/z	0.00164577	0.000645681	2.54889	0.0115418	0.836063
155.053	1.71	n	0.00127377	0.000500377	2.54562	0.011647	0.836063
451.804	15.12	m/z	0.0153774	0.00555228	2.76957	0.0118255	0.840211
341.183	10.16	m/z	0.00444136	0.00173856	2.55462	0.0120644	0.841859
210.064	4.58	n	0.00138461	0.000546963	2.53145	0.0121132	0.841859
282.071	1.4	m/z	-0.00301229	0.00115292	-2.61276	0.0126909	0.841859
189.557	1.87	m/z	-0.00264616	0.0010527	-2.51369	0.0127205	0.841859
94.0413	16.61	m/z	-0.000587907	0.000234355	-2.50862	0.0128991	0.841859
246.137	8.85	n	-0.00338443	0.00134932	-2.50826	0.0129117	0.841859
352.165	7.37	m/z	-0.00264343	0.00105626	-2.50264	0.0131531	0.841859
161.096	10.58	m/z	0.000932518	0.000373126	2.4992	0.0132361	0.841859
170.07	3.17	m/z	-0.00346788	0.00138652	-2.50113	0.0132529	0.841859
401.859	10.64	m/z	0.00440551	0.00174411	2.52593	0.0135924	0.841859
463.448	19.45	m/z	-0.00184635	0.000741809	-2.48898	0.0136798	0.841859
485.324	15.23	m/z	-0.00121109	0.000487234	-2.48564	0.0137354	0.841859
196.146	16.84	n	-0.00109083	0.000438912	-2.48531	0.0137476	0.841859
278.109	6	n	0.00322921	0.00130078	2.48252	0.0138528	0.841859
348.114	9.06	n	0.00379581	0.00153231	2.47718	0.0140553	0.841859
315.095	6.64	m/z	0.00107128	0.000432962	2.47431	0.0141653	0.841859
314.146	2.69	m/z	-0.00148859	0.000601941	-2.47298	0.0142168	0.841859
207.211	14.94	m/z	-0.000729016	0.000295441	-2.46755	0.0144277	0.841859
261.123	3.54	n	0.00366758	0.00148626	2.46765	0.0144851	0.841859
186.078	11.13	n	0.0036705	0.00149078	2.46213	0.0146981	0.841859
202.136	16.3	n	-0.000780311	0.000317257	-2.45956	0.0147432	0.841859
231.076	8.66	m/z	-0.00118329	0.000481435	-2.45784	0.0148161	0.841859
164.095	3.02	n	0.000761237	0.000309809	2.45712	0.0148408	0.841859
322.122	7.37	m/z	0.00367771	0.0014967	2.45721	0.0148853	0.841859
326.144	6	m/z	0.0131673	0.00532532	2.47259	0.0149884	0.841859
302.691	9.01	m/z	-0.00369914	0.00150279	-2.46151	0.0149922	0.841859
231.08	6.79	m/z	0.0101722	0.00414472	2.45425	0.015354	0.851044
205.101	15.16	m/z	0.00324888	0.00132497	2.45204	0.0154444	0.851044
222.149	12.55	m/z	-0.00193592	0.000794678	-2.43611	0.0157044	0.851044
317.166	9.48	n	0.00226316	0.000929569	2.43464	0.0157667	0.851044
233.115	8.71	m/z	-0.000587042	0.000241252	-2.43332	0.0158226	0.851044
106.065	1.55	m/z	0.0135039	0.00514802	2.62313	0.0158891	0.851044
212.061	4.98	m/z	-0.00173437	0.000716825	-2.41951	0.0164183	0.868924
557.163	12.64	m/z	-0.00110397	0.000456536	-2.41814	0.0164785	0.868924
326.169	13.2	m/z	0.0033031	0.00136797	2.4146	0.0166907	0.868924
600.696	0.59	n	-0.00324882	0.00134465	-2.41612	0.0167715	0.868924
412.173	5.64	m/z	0.00207782	0.000863361	2.40667	0.0169946	0.868924
235.041	4.96	m/z	-0.00122076	0.000507185	-2.40693	0.0171456	0.868924
177.046	6	n	0.00281593	0.00117182	2.40303	0.0171685	0.868924
686.65	0.59	n	-0.00339167	0.00141314	-2.40009	0.0174648	0.868924
227.011	9.3	m/z	-0.00315111	0.00131452	-2.39716	0.0175347	0.868924
206.13	4.86	n	0.00162678	0.000679583	2.39378	0.0175813	0.868924
366.148	7.83	m/z	0.00357325	0.0014939	2.39189	0.0176882	0.868924
234.079	5.34	m/z	0.0163119	0.00659123	2.47479	0.0179083	0.868924
324.115	7.5	n	0.00525262	0.00220139	2.38605	0.017945	0.868924
440.149	6.87	m/z	0.00450306	0.00188761	2.38558	0.0179716	0.868924
140.093	14.84	n	-0.0028976	0.00121629	-2.38233	0.0181649	0.868924
225.087	1.48	m/z	-0.00309348	0.00129946	-2.38059	0.0182196	0.868924
390.798	0.59	m/z	-0.00678565	0.00285383	-2.37773	0.0184118	0.872119
245.154	14.01	m/z	-0.00170257	0.000720321	-2.36363	0.0190411	0.890446
388.186	13.04	n	0.00142763	0.000604353	2.36224	0.0191061	0.890446
352.132	7.81	m/z	0.00348684	0.00147697	2.36081	0.0191824	0.890446
415.32	13.53	m/z	0.00118527	0.000502669	2.35795	0.0193224	0.891006
191.082	8.55	m/z	0.00716833	0.00302424	2.37029	0.0195817	0.89702
223.148	15.55	m/z	-0.00295671	0.00125899	-2.34849	0.0202291	0.91009
896.793	0.55	m/z	-0.00348072	0.00148685	-2.34101	0.0202687	0.91009
289.132	11.23	m/z	-0.00116955	0.0005001	-2.33863	0.0203224	0.91009
304.157	10.51	m/z	0.0048315	0.00206802	2.33629	0.0204561	0.91009
273.123	9.9	m/z	0.00083988	0.000359706	2.33491	0.0205205	0.91009
266.158	5.72	m/z	0.00218102	0.000933643	2.33603	0.0211079	0.921919
289.075	11.44	m/z	-0.00200288	0.000861695	-2.32435	0.0211529	0.921919
201.095	5.44	m/z	-0.00200841	0.000864711	-2.32264	0.0211844	0.921919
213.164	14.92	m/z	-0.000788093	0.000339784	-2.31939	0.0213635	0.923937
369.806	0.59	n	-0.00372913	0.00161091	-2.31492	0.0216584	0.926185
228.113	5.67	m/z	0.00966481	0.00402409	2.40174	0.022107	0.926185
544.318	15.84	m/z	-0.00247323	0.00106916	-2.31326	0.0221147	0.926185
373.132	13.01	m/z	-0.0334152	0.0134338	-2.4874	0.0223252	0.926185
217.138	10.7	m/z	0.00564392	0.00243732	2.31563	0.0224678	0.926185
566.437	16.49	m/z	-0.00250954	0.00109165	-2.29885	0.0225787	0.926185
225.056	2.79	m/z	-0.00253925	0.00109827	-2.31204	0.0226201	0.926185
179.085	14.06	m/z	-0.00294859	0.00127163	-2.31875	0.0228984	0.926185
590.452	17.29	n	-0.00137092	0.000598058	-2.29229	0.0229089	0.926185
239.082	10.18	m/z	0.00237884	0.00103316	2.30248	0.0229888	0.926185
573.355	16.74	m/z	0.00378369	0.00164378	2.30182	0.0229997	0.926185
219.113	3.82	m/z	0.00125242	0.000547093	2.28923	0.0230896	0.926185
247.105	3.94	m/z	0.00122084	0.000533514	2.2883	0.0231446	0.926185
244.085	8.01	n	0.00650999	0.00284333	2.28956	0.0237795	0.927018
311.183	9.45	m/z	-0.00162007	0.000711981	-2.27543	0.023919	0.927018
491.221	12.86	m/z	0.00830012	0.00364868	2.27483	0.0240158	0.927018
308.053	3.12	m/z	-0.00263675	0.00116056	-2.27196	0.0241426	0.927018
471.341	15.93	n	-0.00104547	0.00046196	-2.26312	0.024681	0.927018
349.113	9.7	n	0.00529442	0.00233837	2.26415	0.0247256	0.927018
82.0651	2.71	m/z	0.00214058	0.000947272	2.25974	0.0248943	0.927018
546.499	18.42	n	0.00372926	0.00164757	2.26349	0.0251776	0.927018
112.09	2.86	n	-0.00125704	0.00055742	-2.2551	0.0251887	0.927018
174.055	6.39	m/z	0.00193084	0.000857188	2.25253	0.0253536	0.927018
405.324	14.25	n	0.022779	0.00994723	2.28999	0.0253819	0.927018
350.093	5.69	n	0.00600451	0.00266785	2.25069	0.0255099	0.927018
437.36	16.66	m/z	-0.00141447	0.000629268	-2.24779	0.0256593	0.927018
468.381	16.61	n	-0.00105012	0.00046732	-2.24711	0.0257036	0.927018
408.547	10.85	m/z	0.00320595	0.00142289	2.25313	0.0257518	0.927018
817.598	18.54	n	-0.00334332	0.00148701	-2.24835	0.0257668	0.927018
411.171	9.2	m/z	0.00446496	0.00198446	2.24996	0.0258592	0.927018
535.379	18.69	m/z	-0.00261246	0.00116128	-2.24964	0.0258983	0.927018
245.092	9.01	m/z	0.00164016	0.000731354	2.24264	0.0259961	0.927018
901.19	17.91	m/z	0.0429907	0.0125141	3.43537	0.0264054	0.927018
449.34	17.64	m/z	-0.00240855	0.00107563	-2.23919	0.0265857	0.927018
129.971	1.4	n	-0.00105512	0.000472962	-2.23087	0.0267785	0.927018
310.126	5.8	n	-0.00468425	0.00210134	-2.22917	0.0268931	0.927018
820.818	0.55	m/z	-0.00361806	0.00162184	-2.23083	0.0269004	0.927018
166.971	17.29	m/z	-0.00205207	0.000921044	-2.22799	0.0270009	0.927018
437.387	17.34	m/z	0.027995	0.011337	2.46934	0.0270186	0.927018
261.987	3.82	m/z	0.0108886	0.00467851	2.32736	0.0271318	0.927018
354.152	6.39	n	-0.00534217	0.00240232	-2.22375	0.0272619	0.927018
144.11	5.49	m/z	-0.001583	0.000712008	-2.2233	0.0272985	0.927018
131.082	4.52	m/z	-0.00120735	0.000543346	-2.22207	0.027388	0.927018
367.143	7.57	m/z	0.00306744	0.00138134	2.22063	0.0274928	0.927018
321.067	1.4	m/z	-0.000597119	0.000269285	-2.21743	0.0276976	0.927018
350.117	5.42	m/z	0.0022415	0.00101209	2.21472	0.027886	0.927018
188.151	12.89	m/z	0.00297132	0.00133909	2.21891	0.0279181	0.927018
193.097	1.55	m/z	0.0057387	0.00257616	2.22761	0.0279231	0.927018
289.101	5.77	m/z	0.00238451	0.00107819	2.21159	0.0281052	0.927018
478.237	11.51	m/z	0.0105293	0.00461955	2.27929	0.0282029	0.927018
88.0393	2.71	m/z	0.00151438	0.000685412	2.20945	0.028256	0.927018
289.252	16.54	m/z	-0.000911119	0.000413401	-2.20396	0.0286458	0.927018
214.119	2.74	m/z	-0.00122202	0.00055568	-2.19914	0.0289918	0.927018
396.706	11.21	m/z	0.00233946	0.00105851	2.21014	0.0290929	0.927018
390.109	5.52	m/z	0.0124399	0.00543663	2.28816	0.0291049	0.927018
459.092	1.42	m/z	-0.00136458	0.000621131	-2.19693	0.0291629	0.927018
223.13	12.33	m/z	-0.000774441	0.000352551	-2.19668	0.0291698	0.927018
531.097	16.47	m/z	0.0412413	0.0123973	3.32664	0.029197	0.927018
368.127	4.4	m/z	0.00475141	0.0021651	2.19454	0.0294766	0.927018
162.076	4.08	n	0.00267959	0.00122297	2.19105	0.0295811	0.927018
124.05	5.59	m/z	-0.00184798	0.00084392	-2.18976	0.0296756	0.927018
210.037	1.4	m/z	-0.00101804	0.000464948	-2.18958	0.0296891	0.927018
563.246	10.88	m/z	-0.00438123	0.00199083	-2.20071	0.0301292	0.932021
263.2	16.3	m/z	-0.001101	0.00050425	-2.18343	0.0301447	0.932021
373.183	10.18	m/z	0.00425659	0.00194006	2.19405	0.0304791	0.932021
255.12	10.68	m/z	0.000754542	0.000347044	2.17419	0.0308415	0.932021
407.964	11.28	m/z	0.00254808	0.00116558	2.18611	0.0308883	0.932021
527.267	11.92	m/z	-0.00267223	0.00123046	-2.17174	0.0311545	0.932021
412.154	7.6	m/z	0.00969398	0.00429294	2.25812	0.031371	0.932021
338.332	17.07	m/z	0.00425416	0.00194699	2.18499	0.0314868	0.932021
217.097	7.57	m/z	0.00603607	0.00276582	2.18238	0.0318075	0.932021
323.123	3.69	m/z	-0.00207236	0.00095981	-2.15913	0.032007	0.932021
275.139	4.75	m/z	0.00567686	0.00259419	2.1883	0.0321386	0.932021
445.329	16.54	m/z	-0.000814001	0.000377588	-2.15579	0.0322707	0.932021
626.012	11.66	m/z	0.00304891	0.00140648	2.16777	0.0324574	0.932021
775.453	16.49	m/z	0.00265773	0.00123564	2.15089	0.0327543	0.932021
432.387	16.67	n	-0.000843843	0.000392933	-2.14755	0.0329291	0.932021
256.115	5.92	m/z	-0.0071199	0.00321808	-2.21247	0.0330173	0.932021
324.134	8.71	m/z	0.00542415	0.00243478	2.22778	0.0330509	0.932021
233.095	4.28	m/z	0.00200988	0.000936889	2.14527	0.0331131	0.932021
529.572	7.35	m/z	0.00167065	0.000778763	2.14526	0.0331625	0.932021
449.337	12.05	m/z	0.00376509	0.0017522	2.14878	0.0332898	0.932021
105.07	16.32	m/z	-0.000453412	0.00021189	-2.13984	0.0335552	0.932021
429.171	6.92	m/z	-0.00354695	0.00165882	-2.13823	0.0337112	0.932021
485.251	11.33	m/z	0.252667	0.0796204	3.1734	0.0337479	0.932021
751.481	15.38	m/z	0.0139841	0.0064906	2.15452	0.0338411	0.932021
372.142	2.38	m/z	0.000753404	0.00035279	2.13556	0.0339076	0.932021
150.089	3.17	n	-0.00127657	0.000598197	-2.13404	0.0340337	0.932021
757.542	17.49	m/z	-0.00789389	0.00369646	-2.13553	0.0340624	0.932021
279.095	3.92	m/z	-0.0012986	0.000608821	-2.13298	0.034121	0.932021
543.942	11.21	m/z	0.00285729	0.00133591	2.13882	0.0345288	0.932021
251.201	15.2	m/z	-0.000579768	0.000272817	-2.12512	0.0347797	0.932021
486.392	16.34	n	-0.00111296	0.00052398	-2.12405	0.0348703	0.932021
429.977	11.41	m/z	0.00270889	0.00126856	2.13541	0.0350306	0.932021
273.185	16.28	m/z	-0.0010722	0.000505583	-2.12072	0.0351528	0.932021
159.053	1.38	n	-0.000445506	0.000210364	-2.11779	0.0354038	0.932021
247.105	3.49	m/z	0.002822	0.00133273	2.11747	0.0354556	0.932021
392.228	12.99	n	0.0198278	0.00917453	2.16118	0.0355961	0.932021
454.313	15.12	m/z	0.0578461	0.0260417	2.22129	0.0356182	0.932021
418.97	11.33	m/z	0.00231835	0.00109041	2.12612	0.0356704	0.932021
405.203	16.13	m/z	-0.00359118	0.00169858	-2.11422	0.0357229	0.932021
143.209	3.37	n	-0.00255273	0.00120791	-2.11334	0.0358499	0.932021
582.22	11.49	m/z	-0.00477089	0.00222413	-2.14507	0.0360753	0.932021
275.034	4.28	m/z	0.00905938	0.00412453	2.19646	0.036204	0.932021
224.209	14.3	m/z	-0.000996557	0.000472653	-2.10843	0.036214	0.932021
339.25	16.32	m/z	-0.00112129	0.000532181	-2.10697	0.0363421	0.932021
224.178	16.32	n	-0.000659163	0.000312876	-2.10679	0.0363581	0.932021
214.107	6.87	m/z	-0.00095339	0.000452744	-2.1058	0.0364445	0.932021
201.164	16.3	m/z	-0.000930822	0.000442115	-2.10539	0.0364813	0.932021
343.208	10.66	n	0.0033717	0.0016004	2.10679	0.036746	0.932021
383.152	11.18	m/z	-0.00316822	0.00150709	-2.10221	0.0368322	0.932021
221.063	13.48	m/z	0.0195669	0.00635738	3.07782	0.0370099	0.932021
293.09	3.22	m/z	0.000685869	0.000327399	2.0949	0.0374139	0.932021
243.109	3.27	m/z	-0.00126898	0.000605825	-2.09462	0.037439	0.932021
121.101	16.32	m/z	-0.000496221	0.000237003	-2.09373	0.0375196	0.932021
282.192	16.17	m/z	-0.00217158	0.00103749	-2.09312	0.0377639	0.932021
287.08	10.29	m/z	0.00195139	0.000933721	2.08991	0.0378654	0.932021
233.128	7.91	m/z	-0.00744705	0.00354499	-2.10073	0.037869	0.932021
491.373	15.62	m/z	-0.00152551	0.000730082	-2.08951	0.0379081	0.932021
190.569	6.44	m/z	-0.00354735	0.00169355	-2.09463	0.0380727	0.932021
175.087	9.41	m/z	0.0106868	0.0049353	2.16539	0.0381707	0.932021
257.021	5.05	n	0.000775442	0.000372	2.08452	0.0383575	0.932021
464.204	7.35	n	-0.0040158	0.00192519	-2.08593	0.0383953	0.932021
323.146	9.85	m/z	0.000366763	0.000175991	2.08399	0.0384066	0.932021
129.679	1.4	m/z	-0.00195724	0.000939173	-2.08401	0.0384173	0.932021
275.258	15.53	m/z	-0.0007555	0.000362715	-2.08291	0.0385063	0.932021
246.149	8.22	m/z	0.0152118	0.00712874	2.13387	0.0385976	0.932021
374.944	11.05	m/z	0.00208557	0.000996851	2.09216	0.0386836	0.932021
372.142	6.21	m/z	0.00106764	0.000513575	2.07884	0.038883	0.93296
302.104	10.88	n	0.00061016	0.000293825	2.07661	0.0390903	0.93296
390.109	5.69	m/z	0.00872206	0.00401484	2.17245	0.0391246	0.93296
106.065	6.39	m/z	0.004472	0.00215725	2.07301	0.0395278	0.939359
175.148	16.32	m/z	-0.000625022	0.000302252	-2.06788	0.0399127	0.945279
699.367	8.42	m/z	0.000667816	0.000324088	2.0606	0.0406098	0.955798
333.642	7.68	m/z	-0.00112749	0.000547157	-2.06064	0.0406314	0.955798
174.121	7.05	m/z	-0.00150609	0.000731988	-2.05753	0.0409194	0.956134
316.248	11	m/z	-0.00407884	0.00198489	-2.05495	0.0411585	0.956134
473.254	15.49	m/z	-0.00148526	0.00072288	-2.05464	0.0411943	0.956134
795.886	8.4	m/z	0.00103066	0.000501901	2.05351	0.0412985	0.956134
498.368	17.02	n	-0.000977146	0.000475921	-2.05317	0.0413322	0.956134
552.321	15.64	m/z	0.0483998	0.0203944	2.37319	0.0416905	0.961227
306.256	13.99	n	-0.000972374	0.000474922	-2.04744	0.0418963	0.962104
256.257	16	m/z	-0.00275768	0.00133957	-2.05863	0.0420048	0.962104
525.171	11.75	m/z	0.12513	0.0486894	2.56997	0.0423366	0.965879
231.054	6.51	m/z	-0.000569342	0.000278837	-2.04185	0.0424539	0.965879
441.38	14.56	m/z	-0.010011	0.00456952	-2.19082	0.0426884	0.965879
817.726	0.57	m/z	0.00232908	0.00114106	2.04115	0.0428998	0.965879
497.324	15.1	m/z	-0.00152568	0.000752812	-2.02664	0.0440011	0.965879
538.232	7.57	m/z	-0.00202206	0.000996497	-2.02917	0.0441637	0.965879
210.149	12.94	m/z	-0.00123337	0.000609609	-2.02321	0.0443559	0.965879
433.307	16.64	m/z	-0.00153578	0.0007602	-2.02023	0.0446806	0.965879
166.123	12.24	m/z	-0.00116307	0.000575797	-2.01993	0.0446986	0.965879
198.128	6.99	m/z	0.0176052	0.0075548	2.33033	0.0447231	0.965879
327.174	15.91	m/z	0.00275928	0.00136674	2.01889	0.0448078	0.965879
725.761	0.57	n	0.00259409	0.00128481	2.01905	0.0448945	0.965879
190.167	15.62	m/z	-0.00134048	0.000663946	-2.01896	0.0449433	0.965879
194.154	13.16	m/z	0.000700887	0.000347664	2.01599	0.0451127	0.965879
281.135	6.74	m/z	-0.000570497	0.000283006	-2.01585	0.0451275	0.965879
334.18	10.51	m/z	0.00236158	0.00116335	2.02999	0.0452779	0.965879
73.5653	15.02	m/z	0.00251171	0.00118672	2.11651	0.0458484	0.965879
394.792	0.59	m/z	-0.00317696	0.0015834	-2.00642	0.0462446	0.965879
385.273	15.93	m/z	-0.00123727	0.000617257	-2.00446	0.0463434	0.965879
471.308	15.91	m/z	-0.000500488	0.000249835	-2.00327	0.0464713	0.965879
190.078	3.17	n	-0.00123857	0.000618276	-2.00326	0.0464726	0.965879
164.115	11.26	m/z	0.00100601	0.000502703	2.0012	0.0467029	0.965879
145.122	11.21	m/z	-0.000828219	0.000413882	-2.0011	0.0467068	0.965879
282.066	11.9	m/z	-0.00537606	0.00215308	-2.49692	0.0467226	0.965879
479.273	11.39	n	0.00403178	0.00201231	2.00356	0.0469423	0.965879
567.402	16.72	m/z	-0.00185146	0.000926401	-1.99856	0.0470176	0.965879
439.178	1.99	m/z	0.0278423	0.00629435	4.42338	0.0474965	0.965879
170.06	5.34	m/z	-0.00124773	0.000626204	-1.99254	0.047672	0.965879
157.054	4.15	n	0.0018496	0.000928554	1.99192	0.047714	0.965879
128.053	11.64	m/z	0.00922569	0.0038553	2.39299	0.0479575	0.965879
264.196	9.93	m/z	-0.00135166	0.0006798	-1.98832	0.0481127	0.965879
342.255	16.54	n	-0.00157292	0.000791482	-1.98731	0.0482257	0.965879
321.159	8.99	m/z	0.00611556	0.00304813	2.00633	0.0483323	0.965879
250.18	8.78	m/z	-0.00158466	0.00079834	-1.98494	0.0484907	0.965879
363.687	10.95	m/z	0.0049763	0.0024985	1.99172	0.0486731	0.965879
121.025	9.38	n	0.000669974	0.000337844	1.98309	0.0486994	0.965879
738.852	6.46	m/z	0.000683512	0.000344944	1.98152	0.0488763	0.965879
204.912	4.47	n	-0.00196693	0.000992841	-1.98112	0.0489486	0.965879
240.24	15.77	m/z	-0.0015369	0.000774521	-1.98432	0.0490949	0.965879
428.279	13.82	m/z	0.00228305	0.00115415	1.97812	0.0493091	0.965879
269.142	2.91	m/z	0.000669253	0.000338404	1.97768	0.0493116	0.965879
160.125	14.25	n	-0.000393241	0.000198969	-1.97639	0.0494583	0.965879
794.93	12.62	m/z	0.00154635	0.000782431	1.97634	0.0494977	0.965879
205.077	5.77	n	-0.0027496	0.00139272	-1.97427	0.0497002	0.965879
505.387	16.81	m/z	-0.00114385	0.000579899	-1.9725	0.0499035	0.965879
510.374	16.56	m/z	-0.00562299	0.00271211	-2.07329	0.0500591	0.965879
220.064	4.2	m/z	0.00412434	0.00208748	1.97575	0.0503179	0.965879
158.126	12.02	m/z	-0.0011195	0.000569049	-1.96731	0.0505092	0.965879
332.115	10.8	n	0.000735373	0.000373812	1.96723	0.0505127	0.965879
238.155	3.94	m/z	0.000643418	0.000327129	1.96686	0.0505549	0.965879
457.118	8.6	m/z	0.0105399	0.00499084	2.11186	0.0507766	0.965879
455.349	15.93	m/z	-0.0014739	0.000750194	-1.96469	0.0508082	0.965879
105.034	9.38	m/z	0.00119583	0.000608786	1.96429	0.0508546	0.965879
204.058	7.65	n	-0.000867492	0.000441717	-1.96391	0.0508991	0.965879
122.068	8.32	m/z	0.00149887	0.000761317	1.96879	0.0509108	0.965879
816.628	19.06	m/z	-0.00226839	0.00114136	-1.98745	0.051025	0.965879
285.156	5.34	m/z	-0.00128346	0.000654253	-1.96171	0.0511562	0.965879
281.226	9.98	m/z	-0.00195499	0.000996775	-1.96131	0.0512234	0.965879
231.17	9.53	m/z	0.00107087	0.000546401	1.95986	0.0513736	0.965879
117.07	16.3	m/z	-0.000605223	0.000308936	-1.95906	0.0514688	0.965879
395.196	14.59	m/z	-0.00147282	0.000751851	-1.95892	0.0514912	0.965879
190.059	4.63	n	-0.00123626	0.000631473	-1.95774	0.0516243	0.965879
599.485	17.81	m/z	-0.0116326	0.00578304	-2.01151	0.0518037	0.965879
470.388	16.61	n	-0.0011675	0.000596935	-1.95582	0.0518515	0.965879
686.481	15.06	n	0.00630329	0.00321347	1.96152	0.0518761	0.965879
150.091	10.73	m/z	-0.00159021	0.000814216	-1.95306	0.0522285	0.965879
412.215	9.04	m/z	-0.00180789	0.000925912	-1.95256	0.052289	0.965879
643.197	8.6	m/z	0.0125797	0.00496881	2.53172	0.0524198	0.965879
207.117	14.97	m/z	0.00224745	0.00115217	1.95063	0.0524848	0.965879
669.956	16.79	m/z	0.00339787	0.00172012	1.97537	0.0525417	0.965879
238.164	14.9	m/z	0.0197203	0.00978371	2.01562	0.0525785	0.965879
305.222	8.11	m/z	-0.00719198	0.00365218	-1.96923	0.0526708	0.965879
339.029	4.91	m/z	0.00338147	0.00171994	1.96603	0.0526787	0.965879
361.109	8.6	n	0.0165879	0.00799808	2.07398	0.0527032	0.965879
217.086	10.33	m/z	-0.00239087	0.00122198	-1.95655	0.0527042	0.965879
517.386	16.76	m/z	-0.000922255	0.000473286	-1.94862	0.0527121	0.965879
323.13	6	n	0.0043983	0.00226073	1.94552	0.0530865	0.970188
205.05	1.55	m/z	-0.00200638	0.00102364	-1.96005	0.0533868	0.972386
190.09	6.31	m/z	0.0121617	0.00609715	1.99466	0.0534861	0.972386
94.0249	1.69	n	-0.00177007	0.000913456	-1.93777	0.0540315	0.978143
441.297	14.61	m/z	0.00159666	0.000824125	1.9374	0.0540837	0.978143
297.042	9.7	m/z	0.00298189	0.00154364	1.93173	0.0548886	0.985336
433.087	8.78	m/z	-0.00706586	0.0035324	-2.0003	0.0549099	0.985336
130.526	2.08	m/z	0.000390932	0.000203	1.92578	0.0555222	0.985336
351.155	8.71	m/z	0.00134496	0.000698547	1.92537	0.0555741	0.985336
159.009	5.87	m/z	0.00204046	0.00105944	1.92598	0.0556395	0.985336
517.352	17.09	m/z	-0.0038102	0.00197788	-1.92641	0.0557218	0.985336
200.095	2.89	n	0.00387506	0.00201743	1.92079	0.0561526	0.985336
193.101	16.34	m/z	0.00238163	0.00123923	1.92186	0.0562572	0.985336
229.17	13.94	m/z	-0.00136592	0.000712016	-1.91838	0.0564654	0.985336
300.118	10.58	n	0.00234522	0.00122299	1.9176	0.056558	0.985336
469.363	15.1	m/z	-0.00325229	0.00169626	-1.91733	0.0569025	0.985336
565.434	16.58	m/z	-0.00132794	0.000694038	-1.91336	0.0571025	0.985336
213.105	8.75	m/z	0.00445849	0.00232634	1.91652	0.0572392	0.985336
423.171	8.37	m/z	0.00543381	0.00282306	1.92479	0.0573116	0.985336
380.761	0.59	n	-0.00215952	0.00112916	-1.9125	0.057332	0.985336
836.545	18.25	m/z	-0.00255099	0.00132658	-1.92298	0.0573851	0.985336
376.31	13.99	n	-0.000853881	0.000446886	-1.91074	0.0574408	0.985336
240.12	7.1	m/z	0.000969911	0.000507776	1.91012	0.0575209	0.985336
516.308	14.66	m/z	-0.00208316	0.00109032	-1.9106	0.0576109	0.985336
102.055	1.42	m/z	-0.000398001	0.000208668	-1.90734	0.057881	0.985336
166.123	10.95	m/z	-0.00143977	0.000754906	-1.90722	0.0578974	0.985336
669.303	12.96	m/z	0.00677461	0.00349987	1.93567	0.0579624	0.985336
778.575	17.07	m/z	-0.00328605	0.00172314	-1.90701	0.0583935	0.985336
163.087	1.55	m/z	0.00234195	0.00123063	1.90306	0.0584414	0.985336
479.836	16.38	m/z	0.0118916	0.00599805	1.98258	0.0585062	0.985336
692.535	18.42	n	-0.00664325	0.00348797	-1.90462	0.0585804	0.985336
605.409	14.75	m/z	0.00234285	0.00123117	1.90294	0.0586904	0.985336
233.105	9.06	m/z	-0.0018861	0.000993347	-1.89873	0.0590116	0.985336
362.117	6.26	m/z	0.00214209	0.00112869	1.89786	0.0592889	0.985336
234.082	7.65	m/z	-0.00146386	0.000771744	-1.89681	0.0593009	0.985336
478.237	12.16	m/z	0.0105783	0.00549145	1.92632	0.0594347	0.985336
560.308	15.64	m/z	-0.00202484	0.00106551	-1.90034	0.0594443	0.985336
282.131	9.16	m/z	0.00118346	0.000624548	1.89491	0.0595183	0.985336
196.146	16.54	n	-0.000762621	0.000402583	-1.89432	0.059597	0.985336
149.058	4.38	m/z	-0.00144685	0.000764313	-1.89301	0.0598605	0.985336
338.099	11.36	m/z	0.00299655	0.00157546	1.90202	0.0599623	0.985336
125.132	16.17	m/z	0.00103397	0.000547103	1.8899	0.0601968	0.985336
308.091	8.35	m/z	0.00143674	0.000761228	1.8874	0.0605268	0.985336
279.116	7.42	m/z	0.00106691	0.000565329	1.88724	0.0605477	0.985336
385.168	10.06	m/z	-0.00113633	0.000602635	-1.88559	0.060771	0.985336
362.117	8.97	m/z	0.016096	0.00810069	1.98699	0.0607946	0.985336
206.048	2.28	m/z	0.00163117	0.000865433	1.8848	0.0608931	0.985336
521.42	15.95	m/z	-0.00136809	0.000726288	-1.88368	0.0610314	0.985336
259.107	8.58	m/z	-0.00118793	0.000630706	-1.8835	0.06107	0.985336
455.207	7.4	m/z	0.00723254	0.00374496	1.93127	0.0611371	0.985336
266.1	5.08	n	-0.00256093	0.00136027	-1.88266	0.0611702	0.985336
271.141	5.2	m/z	-0.00133597	0.000709849	-1.88204	0.0612541	0.985336
197.128	7.15	m/z	0.000683725	0.000363317	1.8819	0.061274	0.985336
243.113	9.41	m/z	0.00109187	0.000581033	1.87918	0.0616459	0.985454
461.308	13.94	m/z	0.00478729	0.00251787	1.90132	0.0616944	0.985454
128.115	10.01	m/z	0.00130715	0.000694338	1.88259	0.0617059	0.985454
358.119	7.42	m/z	0.00905882	0.0047487	1.90764	0.0621894	0.98925
561.156	2.76	m/z	0.00185422	0.000988735	1.87535	0.0622399	0.98925
384.199	6.92	n	-0.00259478	0.00138468	-1.87393	0.0623698	0.98925
360.274	11.69	m/z	-0.00142668	0.000762332	-1.87146	0.0627266	0.990745
105.07	16.54	m/z	-0.000497374	0.0002661	-1.86913	0.0630385	0.990745
143.059	3.97	n	0.000463895	0.00024833	1.86806	0.0631877	0.990745
234.082	10.08	m/z	-0.00207991	0.0011129	-1.8689	0.0632082	0.990745
226.082	2.11	m/z	0.000972981	0.000521112	1.86713	0.0633185	0.990745
275.102	9.01	m/z	0.00137839	0.000740167	1.86227	0.0640242	0.990745
450.225	14.45	m/z	-0.00261045	0.00140076	-1.8636	0.0643595	0.990745
495.096	15.25	m/z	-0.0346907	0.0136929	-2.53349	0.0644254	0.990745
232.162	10.01	m/z	0.00286767	0.00152265	1.88334	0.0645033	0.990745
402.177	5.52	m/z	0.000498606	0.000268547	1.85668	0.0647982	0.990745
547.225	10.98	m/z	-0.0013285	0.000715529	-1.85667	0.0647993	0.990745
531.256	12.38	m/z	-0.00176134	0.000948651	-1.85668	0.064805	0.990745
84.0492	1.4	m/z	-0.00164354	0.000885316	-1.85644	0.0649552	0.990745
343.129	10.83	m/z	0.000680738	0.000367231	1.85371	0.0652248	0.990745
100.074	1.94	n	-0.000680155	0.000367818	-1.84916	0.0658814	0.990745
373.235	16.21	m/z	-0.0132044	0.00465845	-2.8345	0.0659448	0.990745
235.139	9.7	m/z	-0.000536473	0.000290277	-1.84815	0.0660288	0.990745
251.175	3.44	m/z	-0.0033616	0.00181564	-1.85147	0.0662391	0.990745
412.154	7.35	m/z	0.00848888	0.00448205	1.89397	0.0662857	0.990745
525.106	8.63	m/z	0.00901206	0.00437783	2.05857	0.0665466	0.990745
447.287	17.12	m/z	-0.0145839	0.00737784	-1.97671	0.0667572	0.990745
164.992	1.85	m/z	-0.00243744	0.00132298	-1.84239	0.0668696	0.990745
188.096	13.8	m/z	0.00158631	0.000861373	1.8416	0.0670443	0.990745
122.068	12.47	m/z	0.00228497	0.00123975	1.84309	0.0671325	0.990745
307.069	2.01	m/z	-0.00257194	0.00139724	-1.84073	0.0671349	0.990745
787.752	0.59	m/z	0.00348774	0.00185687	1.87828	0.0674664	0.990745
850.593	17.51	m/z	-0.000725983	0.000394947	-1.83818	0.0674904	0.990745
163.148	13.87	m/z	-0.000366702	0.000199498	-1.83813	0.0674978	0.990745
1196.58	8.22	n	0.000580593	0.000316018	1.83721	0.0676333	0.990745
166.078	11.51	m/z	-0.0824797	0.0381907	-2.15968	0.06764	0.990745
236.092	1.9	m/z	0.00309553	0.00168384	1.83838	0.067645	0.990745
147.062	1.4	n	-0.000822264	0.000447583	-1.83712	0.0676472	0.990745
548.307	15.71	m/z	-0.00131358	0.000715012	-1.83714	0.0676583	0.990745
446.789	16.17	m/z	-0.00240998	0.00130319	-1.84929	0.0676981	0.990745
289.096	8.95	m/z	0.000557856	0.000303811	1.83619	0.0677843	0.990745
189.054	12.21	m/z	0.00187361	0.00102127	1.83459	0.0680301	0.990745
236	4.86	n	0.00127838	0.000696875	1.83444	0.068045	0.990745
230.175	9.38	m/z	0.000421045	0.000229524	1.83443	0.0680466	0.990745
314.146	2.91	m/z	-0.00106237	0.000579386	-1.83361	0.0681692	0.990745
437.303	16.84	m/z	-0.000782733	0.000427138	-1.83251	0.0683339	0.990745
237.022	1.87	n	-0.00207801	0.00113443	-1.83177	0.0684446	0.990745
271.13	10.38	m/z	-0.00139719	0.000763261	-1.83055	0.0686407	0.990745
285.185	7.6	m/z	-0.00216412	0.00118328	-1.82892	0.0689006	0.990745
354.279	12	m/z	-0.00237977	0.00130027	-1.83021	0.0690685	0.990745
199.148	10.98	m/z	-0.00119984	0.000657295	-1.82543	0.069399	0.990745
186.124	2.91	m/z	0.00103682	0.000568678	1.82322	0.0697342	0.990745
271.996	6.89	m/z	-0.00710865	0.00382024	-1.86079	0.0697843	0.990745
105.034	6.69	m/z	0.00182745	0.00100314	1.82173	0.0699671	0.990745
495.241	7.75	m/z	-0.00223405	0.00122822	-1.81894	0.0703872	0.990745
257.099	5.29	m/z	-0.000933613	0.000513293	-1.81887	0.0703976	0.990745
170.154	12.09	m/z	-0.00105668	0.000581064	-1.81853	0.0704496	0.990745
393.285	16.47	m/z	0.00279921	0.00153355	1.82532	0.0704609	0.990745
162.071	2.69	m/z	0.0149397	0.007462	2.0021	0.0705496	0.990745
301.18	11.95	m/z	-0.001254	0.000689978	-1.81745	0.0706147	0.990745
531.407	18.42	m/z	-0.00300914	0.00165085	-1.82278	0.0707073	0.990745
85.0396	8.19	m/z	0.00286428	0.001572	1.82206	0.0708358	0.990745
415.142	8.09	m/z	-0.00169129	0.000931452	-1.81576	0.0708752	0.990745
256.129	4.63	m/z	-0.00102148	0.000562623	-1.81557	0.0709047	0.990745
442.153	7.93	m/z	0.00307419	0.00168782	1.8214	0.0709376	0.990745
288.192	2.81	m/z	0.000937147	0.00051635	1.81494	0.0710013	0.990745
274.139	3.49	m/z	-0.00116893	0.000644593	-1.81344	0.0712331	0.991515
229.141	6.26	m/z	-0.00150262	0.000828877	-1.81284	0.0713413	0.991515
263.103	6.26	m/z	0.000761202	0.000420684	1.80944	0.0718548	0.993655
382.759	0.59	m/z	-0.00390085	0.00215599	-1.80931	0.0719126	0.993655
182.115	8.58	m/z	-0.00143189	0.00079189	-1.80819	0.0720489	0.993655
360.137	11.13	m/z	0.00268529	0.00148616	1.80686	0.0722791	0.993655
274.121	13.58	m/z	0.00122857	0.000680625	1.80507	0.0725387	0.993655
302.186	4.05	m/z	0.009455	0.00511168	1.84968	0.0725819	0.993655
1294.77	11.13	n	0.00335502	0.00185974	1.80402	0.0731951	0.993655
177.066	5.05	m/z	0.00308225	0.00170544	1.8073	0.0731996	0.993655
347.162	10.46	m/z	0.00116858	0.000650104	1.79753	0.0737304	0.993655
346.122	11.05	m/z	0.00312484	0.00173777	1.79818	0.0737354	0.993655
567.284	13.78	m/z	0.00484161	0.00265966	1.82039	0.0740449	0.993655
211.058	4.98	m/z	-0.000806483	0.000449408	-1.79454	0.0742068	0.993655
303.134	4.68	m/z	0.00969283	0.00520301	1.86293	0.0742631	0.993655
283.129	4.88	m/z	-0.00128083	0.00071428	-1.79318	0.0744253	0.993655
664.198	11.18	m/z	-0.000842144	0.00046979	-1.7926	0.0745193	0.993655
193.101	15.02	m/z	0.00263684	0.00147151	1.79193	0.0746414	0.993655
417.922	11.05	m/z	0.00496917	0.0027344	1.81728	0.074724	0.993655
370.106	5.13	m/z	0.00257875	0.00143868	1.79245	0.07475	0.993655
463.354	17.26	m/z	-0.00228205	0.0012738	-1.79154	0.0747821	0.993655
454.164	8.8	m/z	0.0112733	0.00607155	1.85674	0.0751701	0.993655
279.211	9.35	m/z	-0.00161157	0.00090208	-1.7865	0.0755173	0.993655
651.351	0.55	m/z	-0.00301857	0.00168678	-1.78954	0.0755584	0.993655
188.092	14.59	m/z	-0.00224091	0.00125167	-1.79033	0.0756595	0.993655
213.121	6.18	m/z	0.00246549	0.00138135	1.78484	0.0757958	0.993655
281.093	3.59	m/z	0.00163188	0.000914499	1.78445	0.075881	0.993655
511.375	17.73	m/z	-0.011158	0.00598767	-1.8635	0.0764366	0.993655
301.264	15.62	m/z	-0.00107035	0.000601459	-1.7796	0.0766309	0.993655
473.36	16.81	m/z	-0.000807632	0.000454208	-1.77811	0.0768754	0.993655
311.601	7.25	m/z	0.0122392	0.00683385	1.79097	0.0770337	0.993655
397.198	13.6	m/z	-0.000874952	0.000492816	-1.77541	0.0773208	0.993655
363.162	6.44	m/z	-0.00232396	0.00131103	-1.77262	0.0777842	0.993655
435.128	15.95	m/z	-0.0287177	0.00353115	-8.1327	0.0778881	0.993655
187.108	2.94	m/z	0.000648223	0.000366247	1.76991	0.0782365	0.993655
211.058	4	m/z	0.000432582	0.000244652	1.76815	0.0785301	0.993655
432.361	16.36	n	-0.0010081	0.000570317	-1.76762	0.0786195	0.993655
262.048	3.02	m/z	-0.00139284	0.000788315	-1.76685	0.0787479	0.993655
418.719	11.33	m/z	0.00192664	0.00108841	1.77015	0.079353	0.993655
424.763	13.37	m/z	0.00342117	0.00193186	1.77092	0.079591	0.993655
464.337	12.89	m/z	0.00182553	0.00103658	1.76111	0.0798892	0.993655
152.056	2.21	n	0.000739063	0.00041992	1.76001	0.0799052	0.993655
230.175	11.95	m/z	-0.00116367	0.000661599	-1.75887	0.0801057	0.993655
634.846	7.78	m/z	0.000820751	0.000466686	1.75868	0.0801311	0.993655
243.113	8.09	m/z	0.000625893	0.000356021	1.75802	0.0802433	0.993655
271.063	11.61	m/z	0.00244613	0.00138739	1.76312	0.0803244	0.993655
297.144	8.55	n	-0.0013677	0.00078056	-1.7522	0.0812417	0.993655
234.134	2.64	m/z	-0.000830838	0.000474725	-1.75015	0.0815963	0.993655
225.185	14.45	m/z	-0.000465313	0.000266186	-1.74808	0.0819554	0.993655
919.708	0.57	m/z	0.00207766	0.00118883	1.74765	0.0822109	0.993655
250.07	3.89	n	0.00105399	0.000603613	1.74614	0.0822916	0.993655
233.613	12.26	m/z	-0.00228272	0.00130522	-1.74891	0.082312	0.993655
234.981	6.1	m/z	-0.0022433	0.0012841	-1.74698	0.0823471	0.993655
225.164	15.14	m/z	-0.00119834	0.000686619	-1.74528	0.0824416	0.993655
244.063	2.76	n	0.133158	0.0174537	7.62924	0.0829717	0.993655
455.037	6.51	m/z	-0.0285419	0.0156492	-1.82386	0.0831538	0.993655
193.159	16.54	m/z	-0.000671957	0.000386045	-1.74062	0.0832586	0.993655
407.687	8.06	m/z	0.00104475	0.00060028	1.74044	0.0833041	0.993655
85.0396	6.89	m/z	0.00211911	0.00121382	1.74582	0.0834018	0.993655
1118.67	10.75	n	0.00302962	0.00174156	1.73959	0.0834386	0.993655
215.099	2.69	n	0.000734689	0.000422472	1.73903	0.0835386	0.993655
694.979	15.84	m/z	0.00171933	0.000986801	1.74233	0.0836627	0.993655
234.078	6	n	-0.00164182	0.000944532	-1.73824	0.0836779	0.993655
249.06	6.1	m/z	-0.0109621	0.00629766	-1.74067	0.0837656	0.993655
302.15	3.54	m/z	0.0197583	0.0112221	1.76066	0.0841757	0.993655
340.173	6.44	n	-0.00262427	0.00151274	-1.73478	0.0842901	0.993655
162.136	11.26	m/z	-0.0016065	0.000925345	-1.73611	0.0843351	0.993655
311.171	12.45	n	-0.00118512	0.000683544	-1.73379	0.0844668	0.993655
140.042	2.86	n	-0.00183373	0.00105788	-1.73341	0.0845954	0.993655
305.091	7.78	m/z	0.000365641	0.000211068	1.73234	0.0847243	0.993655
274.093	4.43	m/z	0.00122895	0.000709956	1.73103	0.0849583	0.993655
471.272	15.53	m/z	-0.00193911	0.00111917	-1.73263	0.0849752	0.993655
241.083	7.35	m/z	-0.00399256	0.00229879	-1.73681	0.0852195	0.993655
370.682	4.23	m/z	0.00052285	0.00030232	1.72946	0.0852397	0.993655
394.143	9.51	m/z	0.0110765	0.00613398	1.80575	0.0853132	0.993655
787.659	18.98	m/z	0.0013282	0.000767919	1.72961	0.0853687	0.993655
383.783	0.59	n	-0.00312445	0.00180696	-1.72912	0.0853781	0.993655
676.491	17.24	m/z	0.00203897	0.00117644	1.73317	0.085635	0.993655
256.11	8.27	n	0.00153405	0.000888731	1.72611	0.0858412	0.993655
629.081	16.58	m/z	0.0878023	0.0427754	2.05264	0.085928	0.993655
185.128	10.03	m/z	0.000566737	0.000328446	1.72551	0.0859496	0.993655
251.089	8.24	m/z	-0.000340196	0.000197332	-1.72398	0.0862264	0.993655
279.134	3.84	m/z	0.00068129	0.000395344	1.72329	0.0863521	0.993655
222.149	6.76	m/z	-0.00135741	0.000788103	-1.72238	0.0865164	0.993655
287.135	3.92	m/z	-0.00108542	0.000630668	-1.72106	0.0867557	0.993655
220.07	3.04	n	-0.000799176	0.000464392	-1.72091	0.0867834	0.993655
165.164	15.97	m/z	-0.000997214	0.000579498	-1.72082	0.0867992	0.993655
158.126	8.01	m/z	-0.0009965	0.000579316	-1.72013	0.0869252	0.993655
337.127	9.68	m/z	0.00295908	0.00171979	1.7206	0.0869424	0.993655
229.127	10.9	m/z	0.00302299	0.00175717	1.72037	0.0870926	0.993655
302.232	10.11	m/z	-0.000918305	0.000534477	-1.71814	0.0872885	0.993655
137.071	6.39	m/z	0.000962774	0.000560533	1.7176	0.0873863	0.993655
436.249	14.9	n	-0.00582286	0.00339096	-1.71717	0.0874731	0.993655
515.199	12.14	m/z	0.00316172	0.0018406	1.71776	0.0876607	0.993655
671.485	16.58	m/z	-0.00310044	0.00180525	-1.71745	0.0879468	0.993655
228.067	1.78	m/z	0.0179666	0.0101437	1.77121	0.0882492	0.993655
487.316	15.18	n	-0.000887679	0.000518923	-1.71062	0.0886719	0.993655
432.195	11.03	m/z	0.00616677	0.00354344	1.74033	0.0887909	0.993655
269.033	8.45	m/z	-0.00145283	0.00084996	-1.70929	0.0889178	0.993655
195.147	5.54	n	0.000333665	0.000195279	1.70866	0.0890347	0.993655
244.069	5.05	m/z	0.00547479	0.00319081	1.7158	0.0891478	0.993655
256.013	1.85	m/z	0.00247272	0.0014479	1.7078	0.089613	0.993655
825.554	15.84	m/z	0.0137692	0.00796741	1.7282	0.0896683	0.993655
252.121	5.13	n	-0.00173098	0.00101543	-1.70468	0.089777	0.993655
240.098	4.02	m/z	0.00147776	0.000867248	1.70397	0.0899101	0.993655
215.139	6.39	m/z	0.0010438	0.000612826	1.70325	0.0900433	0.993655
157.097	3.41	m/z	0.000470204	0.000276194	1.70244	0.0901953	0.993655
247.02	3.41	m/z	-0.00352783	0.00206003	-1.71252	0.090405	0.993655
517.749	5.74	m/z	0.00116564	0.00068516	1.70126	0.0904171	0.993655
265.216	13.2	m/z	-0.000499464	0.000293645	-1.70091	0.090483	0.993655
743.526	17.86	m/z	-0.00148239	0.000872146	-1.6997	0.0910377	0.993655
293.147	7.1	m/z	0.000808729	0.000477412	1.69399	0.0917939	0.993655
197.018	4.86	m/z	0.00169167	0.000999671	1.69222	0.0921379	0.993655
528.344	15.34	n	-0.000580385	0.000343082	-1.69168	0.0922345	0.993655
428.226	7.37	n	-0.00215798	0.00127571	-1.69159	0.0922511	0.993655
270.124	9.8	m/z	0.000716218	0.000423607	1.69076	0.0924101	0.993655
84.0889	7.68	m/z	-0.000956086	0.00056621	-1.68857	0.0928604	0.993655
208.108	2.66	m/z	0.000550517	0.000326144	1.68796	0.092948	0.993655
234.11	6.39	n	-0.00112296	0.000665359	-1.68775	0.0929872	0.993655
466.293	14.25	m/z	0.00162756	0.000964079	1.6882	0.093164	0.993655
243.134	2.89	m/z	-0.0012575	0.000745831	-1.68604	0.0933175	0.993655
803.361	17.19	m/z	0.0116502	0.00662043	1.75973	0.0937417	0.993655
266.09	4.75	n	0.000600922	0.000357424	1.68126	0.094243	0.993655
597.192	8.6	m/z	0.010651	0.00516727	2.06124	0.0942846	0.993655
449.339	17.12	m/z	-0.00125855	0.000748951	-1.68042	0.0944061	0.993655
267.085	3.72	n	-0.00136428	0.000812146	-1.67985	0.0945169	0.993655
206.021	2.01	m/z	-0.00101741	0.000606317	-1.67801	0.0948763	0.993655
320.171	4.08	m/z	0.000609799	0.000363546	1.67737	0.0950023	0.993655
560.004	11.49	m/z	0.00215115	0.00127835	1.68276	0.095066	0.993655
546.772	7.28	m/z	-0.000906824	0.000540752	-1.67697	0.0950805	0.993655
497.149	17.29	m/z	-0.00145711	0.000868753	-1.67725	0.09523	0.993655
793.765	0.57	m/z	0.000899266	0.000536897	1.67493	0.0954796	0.993655
598.243	17.07	n	-0.0103991	0.00570383	-1.82318	0.0955406	0.993655
706.758	0.57	m/z	0.00182263	0.00108885	1.67391	0.0958295	0.993655
233.579	7.07	m/z	0.00172865	0.00103328	1.67298	0.0958637	0.993655
227.163	2.91	n	0.000522116	0.000312139	1.6727	0.0959184	0.993655
174.149	3.89	m/z	-0.00602199	0.00358762	-1.67855	0.0959558	0.993655
163.087	5.74	m/z	0.000640165	0.000382793	1.67235	0.0959879	0.993655
587.428	16.74	m/z	-0.000906295	0.000542131	-1.67173	0.0961109	0.993655
119.085	16.32	m/z	-0.000353931	0.000211778	-1.67124	0.0962082	0.993655
559.249	10.26	m/z	0.00228358	0.00136121	1.67761	0.0962893	0.993655
631.424	15.23	m/z	0.00218961	0.00130882	1.67297	0.0963124	0.993655
467.261	13.87	m/z	0.00195532	0.00117047	1.67054	0.0963456	0.993655
457.256	16.08	m/z	-0.00150135	0.000899228	-1.6696	0.0965322	0.993655
381.315	14.03	m/z	-0.00125354	0.000751189	-1.66874	0.0967031	0.993655
271.085	9.8	m/z	0.000474402	0.000284345	1.6684	0.0967705	0.993655
293.108	7.68	n	0.00138578	0.000831469	1.66666	0.0971164	0.993655
121.028	4.33	m/z	0.00056633	0.000339804	1.66664	0.0971215	0.993655
408.18	6.39	m/z	0.00232705	0.00139681	1.66597	0.097293	0.993655
760.486	16.76	m/z	0.00335134	0.00200756	1.66936	0.0973454	0.993655
562.276	15.47	m/z	0.00199305	0.00119039	1.67428	0.097365	0.993655
483.308	15.79	m/z	-0.000870489	0.000522697	-1.66538	0.097372	0.993655
364.161	4.28	m/z	0.000650227	0.000390618	1.66461	0.0975254	0.993655
181.159	14.7	m/z	-0.000662415	0.000397974	-1.66447	0.0975542	0.993655
310	10.61	m/z	0.0475677	0.0220927	2.1531	0.0976418	0.993655
233.095	4.43	m/z	0.00490154	0.00294682	1.66333	0.0982158	0.993655
239.089	7.88	m/z	-0.000447421	0.000269356	-1.66108	0.0982335	0.993655
368.248	15.57	m/z	-0.00260374	0.00156752	-1.66105	0.0983604	0.993655
213.1	4.88	m/z	-0.00586285	0.00352276	-1.66428	0.0984474	0.993655
385.95	11.13	m/z	0.00178379	0.00107049	1.66633	0.0984935	0.993655
203.079	6.89	m/z	0.000610287	0.000367854	1.65905	0.0986432	0.993655
453.369	14.7	m/z	-0.00437326	0.00263308	-1.66089	0.0986577	0.993655
240.172	16.54	n	-0.000812897	0.000490138	-1.65851	0.0987521	0.993655
202.115	7.5	m/z	-0.00100298	0.000603467	-1.66203	0.0988625	0.993655
245.063	4.15	m/z	-0.00187289	0.00112973	-1.65782	0.09889	0.993655
465.392	16.74	m/z	-0.000989715	0.000597405	-1.65669	0.099119	0.993655
249.157	4.91	m/z	0.00293172	0.00176967	1.65665	0.0991273	0.993655
633.47	16.64	m/z	-0.000805866	0.00048695	-1.65492	0.0994774	0.993655
186.168	3.64	m/z	0.000495379	0.000299357	1.65481	0.0995007	0.993655
343.151	12.4	m/z	-0.00182211	0.00110181	-1.65374	0.0997187	0.993655
487.233	15.51	m/z	-0.00163875	0.000988564	-1.6577	0.0997701	0.993655
410.269	12.72	m/z	0.00177901	0.00107611	1.65318	0.0999376	0.993655
393.172	14.68	m/z	-0.00100062	0.000606175	-1.65072	0.100335	0.993655
600.511	18.42	n	-0.00224715	0.00136133	-1.6507	0.100385	0.993655
247.085	9.7	m/z	-0.000415404	0.000251939	-1.64883	0.100721	0.993655
157.061	3.3	m/z	0.0017115	0.00103898	1.64729	0.101037	0.993655
143.114	1.6	n	-0.000627923	0.000381336	-1.64664	0.101172	0.993655
609.395	16.23	m/z	0.0012835	0.000777368	1.65109	0.10138	0.993655
207.117	15.25	m/z	0.00199335	0.00121106	1.64596	0.101435	0.993655
1206.72	10.95	n	0.00314025	0.00190877	1.64517	0.101505	0.993655
743.597	0.59	n	-0.00201258	0.00122325	-1.64527	0.101699	0.993655
323.139	8.27	m/z	0.0169453	0.0101354	1.6719	0.101807	0.993655
341.104	7.3	m/z	0.00691974	0.00421033	1.64351	0.101872	0.993655
196.183	16.34	n	-0.000529793	0.000322512	-1.64271	0.101984	0.993655
156.027	2.99	m/z	-0.00135601	0.000826666	-1.64033	0.10254	0.993655
193.061	6.41	m/z	0.000545941	0.000332996	1.63949	0.102653	0.993655
703.875	12.84	m/z	0.00169251	0.00103086	1.64184	0.102664	0.993655
547.433	17	m/z	-0.0010432	0.000636667	-1.63853	0.102852	0.993655
333.09	7.93	m/z	0.00157309	0.000959868	1.63886	0.102871	0.993655
383.294	16	m/z	0.00140094	0.000853702	1.64101	0.102918	0.993655
241.16	8.78	m/z	-0.00168846	0.00102721	-1.64373	0.102939	0.993655
255.109	7.55	n	0.00211331	0.00129159	1.63621	0.103354	0.993655
927.694	0.57	m/z	0.00172835	0.00105414	1.63959	0.103823	0.993655
324.103	8.29	m/z	-0.00106106	0.000649449	-1.63379	0.103892	0.993655
285.01	10.08	m/z	0.00210195	0.00127768	1.64513	0.104303	0.993655
740.753	0.57	m/z	0.00181563	0.00111337	1.63075	0.104541	0.993655
276.09	8.11	m/z	0.0159806	0.00959166	1.66609	0.104622	0.993655
724.779	0.57	m/z	0.000865135	0.00053109	1.62898	0.104861	0.993655
293.09	5.1	m/z	0.0031526	0.00191832	1.64341	0.105127	0.993655
441.209	11.23	m/z	0.00198922	0.00122214	1.62765	0.105213	0.993655
277.104	9.85	m/z	0.000843908	0.000518656	1.6271	0.105266	0.993655
116.071	1.76	m/z	-0.000314109	0.000193102	-1.62665	0.105356	0.993655
236.139	4.23	m/z	0.000607957	0.000373845	1.62623	0.105445	0.993655
728.613	11.18	m/z	0.00127708	0.000785076	1.6267	0.105484	0.993655
141.079	1.51	n	-0.000374239	0.000230206	-1.62567	0.105564	0.993655
91.0542	16.3	m/z	-0.000290028	0.000178412	-1.62561	0.105577	0.993655
414.144	3.39	m/z	0.00200801	0.00123438	1.62674	0.105601	0.993655
348.23	11.82	n	0.000774105	0.000476845	1.62339	0.106051	0.993655
299.63	8.75	m/z	0.00117675	0.000724846	1.62344	0.106118	0.993655
204.115	16.28	n	-0.000704208	0.000433933	-1.62285	0.106166	0.993655
447.346	15.91	m/z	-0.000638886	0.000393884	-1.62202	0.106345	0.993655
355.224	9.73	m/z	-0.00140201	0.000865494	-1.6199	0.106831	0.993655
188.12	16.3	n	-0.00052238	0.000322708	-1.61874	0.107048	0.993655
299.146	8.48	m/z	0.000860914	0.000531921	1.6185	0.1071	0.993655
457.276	10.95	m/z	0.0023285	0.00143625	1.62123	0.10755	0.993655
329.163	11.33	m/z	0.00934237	0.00576853	1.61954	0.107872	0.993655
442.488	11.47	m/z	0.0020825	0.00128097	1.62572	0.107895	0.993655
259.049	4	m/z	0.000427519	0.000264942	1.61363	0.108153	0.993655
227.179	11.95	m/z	-0.00212321	0.00131535	-1.61417	0.108176	0.993655
99.0679	13.39	m/z	-0.00275222	0.00169026	-1.62828	0.10823	0.993655
497.178	12.14	m/z	-0.0322554	0.0184523	-1.74804	0.108274	0.993655
239.081	11.64	m/z	0.00102677	0.000636286	1.6137	0.108365	0.993655
284.638	15.66	m/z	0.00107207	0.000664807	1.6126	0.108393	0.993655
234.152	13.29	m/z	-0.00424696	0.00262121	-1.62023	0.108498	0.993655
294.15	6	m/z	0.000632054	0.000392122	1.61188	0.108534	0.993655
269.151	15.2	m/z	0.017391	0.0104016	1.67195	0.108698	0.993655
333.144	5.87	m/z	0.000864341	0.000536702	1.61047	0.108842	0.993655
265.116	5.9	m/z	-0.00170476	0.00105873	-1.6102	0.1089	0.993655
465.405	15.49	m/z	0.0161183	0.0097377	1.65525	0.109041	0.993655
319.201	6.49	m/z	-0.00489258	0.00303121	-1.61407	0.109326	0.993655
208.131	2.74	m/z	0.000791955	0.000492723	1.6073	0.109535	0.993655
243.036	10.11	m/z	-0.031241	0.0191068	-1.63507	0.10988	0.993655
397.248	13.68	n	0.0126394	0.00783784	1.61261	0.110254	0.993655
307.111	4.7	m/z	0.00288787	0.00180078	1.60367	0.11043	0.993655
304.24	12.57	n	-0.000580039	0.000361816	-1.60313	0.110453	0.993655
905.779	0.55	m/z	-0.00176365	0.00109997	-1.60336	0.11049	0.993655
668.518	16.17	n	0.00199309	0.00124347	1.60285	0.110515	0.993655
142.027	3.49	n	0.00141526	0.000883191	1.60244	0.110605	0.993655
158.045	6.46	m/z	0.00284767	0.00176954	1.60927	0.110618	0.993655
515.978	11.28	m/z	0.0020762	0.00129297	1.60576	0.110933	0.993655
578.416	16.9	n	-0.000768251	0.000480087	-1.60023	0.111095	0.993655
473.197	7.37	m/z	-0.00259017	0.00161849	-1.60036	0.111272	0.993655
185.129	3.54	m/z	-0.00079587	0.000497794	-1.59879	0.111414	0.993655
666.606	12.05	m/z	0.00099582	0.000622858	1.59879	0.111414	0.993655
388.606	6.34	m/z	0.00665739	0.00393914	1.69006	0.111686	0.993655
435.132	10.13	m/z	-0.0319172	0.0190869	-1.6722	0.111776	0.993655
675.197	8.75	m/z	0.000715569	0.000448407	1.5958	0.112081	0.993655
425.168	9.63	m/z	0.00349945	0.00217754	1.60706	0.112134	0.993655
225.1	5.9	n	-0.00161607	0.00101376	-1.59413	0.112455	0.993655
312.103	9.28	m/z	0.000902304	0.000565754	1.59487	0.112525	0.993655
591.33	7.81	m/z	0.000596607	0.000374462	1.59324	0.112655	0.993655
234.118	9.83	m/z	0.00184604	0.00115886	1.59297	0.113058	0.993655
271.165	7.88	m/z	0.000979956	0.000615847	1.59123	0.113105	0.993655
659.506	17.19	m/z	0.00758892	0.00476663	1.59209	0.113441	0.993655
463.232	14.03	m/z	-0.00216272	0.00136115	-1.5889	0.113633	0.993655
369.111	7.75	m/z	0.00546237	0.00343927	1.58823	0.113837	0.993655
257.124	4.38	n	-0.000921668	0.000580415	-1.58795	0.113847	0.993655
199.006	6.1	m/z	0.00311671	0.00194405	1.6032	0.113892	0.993655
277.052	10.31	m/z	-0.00234746	0.00147592	-1.5905	0.113993	0.993655
384.274	10.77	m/z	0.00109361	0.000689414	1.5863	0.114236	0.993655
1074.64	10.64	n	0.0027053	0.00170582	1.58593	0.114305	0.993655
254.126	5.57	n	0.00220252	0.00138897	1.58572	0.114351	0.993655
343.578	12.64	m/z	-0.000496048	0.000312999	-1.58482	0.114555	0.993655
443.243	15.51	m/z	-0.000926648	0.000584712	-1.58479	0.114562	0.993655
298.06	9.38	m/z	0.000497044	0.000313638	1.58477	0.114567	0.993655
360.193	11.31	m/z	0.0130156	0.00817616	1.5919	0.114596	0.993655
200.035	1.38	m/z	0.0255171	0.0156708	1.62832	0.114659	0.993655
263.07	4.23	m/z	0.000965791	0.000608293	1.58771	0.114879	0.993655
544.41	17	n	-0.000763875	0.000482479	-1.58323	0.114919	0.993655
776.885	12.16	m/z	-0.00124236	0.000784383	-1.58386	0.11497	0.993655
655.491	17.79	m/z	-0.0012381	0.000782258	-1.58273	0.115033	0.993655
233.087	6.69	m/z	-0.00151643	0.000958833	-1.58154	0.115304	0.993655
452.574	11.13	m/z	0.00362948	0.00227141	1.5979	0.115319	0.993655
741.752	0.57	m/z	0.0016723	0.00105768	1.5811	0.115545	0.993655
193.086	8.5	m/z	-0.00242128	0.00153217	-1.58029	0.115604	0.993655
128.053	10.66	m/z	0.0065191	0.00374893	1.73892	0.116048	0.993655
319.634	13.29	n	0.0024758	0.00157094	1.576	0.116582	0.993655
314.093	8.53	m/z	0.00307074	0.00194345	1.58004	0.116624	0.993655
247.106	4.58	n	-0.000642513	0.000408093	-1.57443	0.116938	0.993655
783.491	16.34	m/z	0.0018297	0.00115935	1.57821	0.116947	0.993655
337.154	6.36	m/z	0.00652904	0.00404891	1.61254	0.11698	0.993655
159.081	8.5	m/z	-0.000489998	0.000311532	-1.57286	0.1173	0.993655
730.163	17.24	n	-0.0254721	0.0148639	-1.71369	0.117358	0.993655
247.094	9.6	m/z	-0.0010172	0.0006469	-1.57243	0.117402	0.993655
95.4478	16.67	m/z	-0.000668723	0.000425674	-1.57097	0.117738	0.993655
253.108	9.48	m/z	0.00330426	0.00210389	1.57055	0.117837	0.993655
380.095	4.1	m/z	-0.00999665	0.00613319	-1.62993	0.118026	0.993655
154.094	9.45	m/z	0.00141301	0.000900488	1.56916	0.11846	0.993655
273.217	9.73	m/z	0.00344221	0.00219237	1.57008	0.118475	0.993655
433.293	14.97	m/z	-0.000823886	0.00052568	-1.56728	0.1186	0.993655
249.185	14.92	m/z	-0.000753735	0.000481036	-1.5669	0.118688	0.993655
379.27	16.32	m/z	-0.00223299	0.00142195	-1.57037	0.118724	0.993655
166.024	16.86	n	0.00177067	0.00113018	1.56671	0.118732	0.993655
217.182	11.82	m/z	0.00244347	0.00156109	1.56524	0.119078	0.993655
234.001	7.18	m/z	0.0420363	0.0212635	1.97692	0.119221	0.993655
400.837	8.24	m/z	0.000472583	0.000302213	1.56374	0.119428	0.993655
1302.68	5.42	n	0.000502874	0.000321638	1.56348	0.11949	0.993655
603.487	17.36	m/z	-0.00184698	0.00117918	-1.56633	0.119529	0.993655
235.028	9.35	m/z	-0.00222691	0.00142403	-1.5638	0.11966	0.993655
287.184	4.28	n	0.000346645	0.000221929	1.56197	0.119846	0.993655
331.099	11.59	m/z	-0.0478593	0.0291289	-1.64301	0.119884	0.993655
421.401	18.51	m/z	-0.000815845	0.000522442	-1.5616	0.119932	0.993655
278.117	7.33	m/z	0.00106243	0.00068078	1.5606	0.120168	0.993655
174.058	8.78	m/z	0.00953737	0.0059093	1.61396	0.120173	0.993655
428.856	5.36	m/z	0.000542052	0.000347592	1.55945	0.12044	0.993655
181.122	16.3	m/z	-0.000463092	0.000296963	-1.55943	0.120446	0.993655
213.007	3.3	m/z	-0.00168285	0.00107951	-1.5589	0.120685	0.993655
429.246	4.4	m/z	0.000640709	0.000411434	1.55726	0.120959	0.993655
219.047	10.11	m/z	-0.0018371	0.00118019	-1.55662	0.121112	0.993655
212.055	7.23	m/z	0.000460141	0.000295618	1.55654	0.121137	0.993655
240.196	12.74	m/z	-0.00114937	0.000738465	-1.55643	0.121155	0.993655
258.17	6.08	m/z	-0.00208167	0.00133427	-1.56016	0.121211	0.993655
404.182	7.07	m/z	-0.000958969	0.000616438	-1.55566	0.121346	0.993655
235.096	5.08	n	0.00118826	0.000764098	1.55511	0.12147	0.993655
334.188	11.49	m/z	0.00646637	0.00409833	1.57781	0.121615	0.993655
640.506	18.98	n	0.00214529	0.00137969	1.55491	0.121632	0.993655
344.107	6.36	m/z	-0.00102326	0.000658552	-1.55381	0.121788	0.993655
197.111	9.43	m/z	-0.00391055	0.00248949	-1.57082	0.12196	0.993655
210.193	14.23	m/z	-0.000876803	0.00056465	-1.55282	0.122015	0.993655
298.224	11.59	m/z	0.00214064	0.00137924	1.55204	0.122501	0.993655
186.132	6.49	m/z	0.0021331	0.00137613	1.55007	0.122683	0.993655
207.116	9.16	n	0.00164372	0.00106062	1.54978	0.122745	0.993655
311.138	13.7	n	-0.00127986	0.000826174	-1.54914	0.122906	0.993655
313.15	3.3	m/z	0.000449766	0.000290375	1.54892	0.122952	0.993655
106.065	1.76	m/z	0.00701918	0.00427628	1.64142	0.122975	0.993655
142.078	16.3	m/z	-0.0011888	0.000767543	-1.54883	0.12314	0.993655
226.077	6.28	m/z	0.00094364	0.000609567	1.54805	0.12316	0.993655
289.125	5.8	m/z	-0.001274	0.000823065	-1.54787	0.123211	0.993655
409.199	10.46	m/z	0.00228787	0.00147282	1.55339	0.123282	0.993655
278.628	15.43	m/z	-0.00136709	0.000883889	-1.54668	0.123537	0.993655
521.883	16.9	m/z	0.00320355	0.00205673	1.55759	0.123776	0.993655
394.259	9.16	m/z	-0.00185729	0.00120003	-1.54771	0.123814	0.993655
792.554	18.67	m/z	-0.00364698	0.00224059	-1.62769	0.124409	0.993655
185.045	6.51	n	-0.00140295	0.000909593	-1.5424	0.124527	0.993655
337.127	9.45	m/z	0.00468003	0.00301745	1.55099	0.124535	0.993655
417.261	12.99	m/z	-0.0126782	0.00814759	-1.55606	0.124625	0.993655
287.146	9.78	m/z	0.00532143	0.0033806	1.57411	0.124723	0.993655
650.788	0.57	n	0.000498931	0.000323792	1.5409	0.124891	0.993655
274.082	8.63	m/z	0.00714233	0.00430085	1.66068	0.124984	0.993655
442.164	6.44	m/z	0.0102298	0.00654216	1.56367	0.125059	0.993655
715.258	9.45	m/z	0.00138666	0.000900538	1.53982	0.125178	0.993655
516.251	6.49	m/z	0.000954068	0.000619961	1.53891	0.12539	0.993655
308.013	7.45	m/z	-0.0177821	0.0112885	-1.57524	0.12569	0.993655
273.101	6.51	m/z	-0.00467019	0.0030325	-1.54005	0.126273	0.993655
228.098	1.44	m/z	-0.000539435	0.000351437	-1.53494	0.126348	0.993655
336.866	5.08	m/z	0.007784	0.00404121	1.92615	0.126373	0.993655
449.212	10.29	m/z	0.00151556	0.000987611	1.53458	0.126484	0.993655
266.275	15.06	m/z	-0.00113653	0.000741665	-1.53241	0.126971	0.993655
247.144	9.7	m/z	0.00214322	0.00139867	1.53232	0.127001	0.993655
392.352	14.25	m/z	-0.00920453	0.00586945	-1.56821	0.127321	0.993655
577.373	15.55	m/z	0.00128906	0.000842341	1.53033	0.127565	0.993655
311.055	4.4	m/z	-0.000662734	0.000433243	-1.5297	0.127639	0.993655
240.12	6.39	m/z	0.000630917	0.000412457	1.52965	0.127651	0.993655
132.129	1.8	n	-0.000471757	0.00030845	-1.52944	0.127704	0.993655
351.193	15.12	m/z	-0.00076341	0.000499162	-1.52938	0.127718	0.993655
559.299	15.27	m/z	0.00222143	0.00144761	1.53455	0.127874	0.993655
620.391	16.02	m/z	0.00116794	0.000764919	1.52688	0.128347	0.993655
714.512	15.84	n	0.00313827	0.00205279	1.52878	0.128357	0.993655
471.3	18.27	m/z	-0.00385523	0.00251285	-1.53421	0.128649	0.993655
584.019	15.86	m/z	0.00734169	0.00477799	1.53656	0.129109	0.993655
166.036	5.27	m/z	-0.00452132	0.00296303	-1.52591	0.129137	0.993655
271.108	8.24	m/z	0.000788862	0.000517782	1.52354	0.129172	0.993655
251.089	5.05	m/z	-0.000454151	0.00029814	-1.52328	0.129237	0.993655
463.376	16.32	m/z	-0.00111076	0.000729336	-1.52297	0.129323	0.993655
277.612	10.88	m/z	0.00130193	0.000854913	1.52288	0.129344	0.993655
649.42	17.12	m/z	0.000915469	0.000601442	1.52212	0.129527	0.993655
481.229	9.96	m/z	0.00268904	0.00176471	1.52379	0.129682	0.993655
407.279	13.37	m/z	-0.00314011	0.00205189	-1.53035	0.129828	0.993655
333.121	4.33	m/z	-0.00158026	0.00103949	-1.52022	0.130084	0.993655
206.162	16.32	m/z	0.00241912	0.00157694	1.53406	0.130103	0.993655
428.351	16.34	n	-0.000680519	0.000447979	-1.51909	0.130289	0.993655
299.237	10.75	m/z	-0.00139726	0.000919836	-1.51903	0.130343	0.993655
254.126	4.91	n	0.00100107	0.000659453	1.51803	0.130554	0.993655
440.149	7.42	m/z	0.00975821	0.00604988	1.61296	0.130754	0.993655
285.137	11.03	m/z	0.0124172	0.00813131	1.52709	0.131591	0.993655
278.48	3.94	m/z	0.000599907	0.000396307	1.51374	0.131638	0.993655
257.153	14.92	m/z	-0.000792527	0.000523582	-1.51366	0.131659	0.993655
130.032	9.6	m/z	0.00595634	0.00393296	1.51447	0.131711	0.993655
216.042	7.02	m/z	-0.000818988	0.000541434	-1.51263	0.131938	0.993655
345.152	8.55	m/z	-0.00643822	0.00424517	-1.5166	0.131998	0.993655
101.051	2.89	m/z	-0.00121429	0.000802281	-1.51355	0.131998	0.993655
831.365	12.74	m/z	0.0115628	0.00705243	1.63955	0.132136	0.993655
216.904	4.33	m/z	-0.00187671	0.00124319	-1.50959	0.132733	0.993655
184.121	6.49	n	0.00182572	0.0012099	1.50898	0.132851	0.993655
261.018	3.09	n	0.000479322	0.000317826	1.50813	0.133069	0.993655
406.216	12.36	m/z	0.00719753	0.00476907	1.50921	0.133091	0.993655
277.049	6.49	m/z	0.000526129	0.000348958	1.50771	0.133175	0.993655
150.091	10.41	m/z	-0.000679534	0.000450914	-1.50702	0.133354	0.993655
832.582	18.49	m/z	-0.000758538	0.000503796	-1.50564	0.133705	0.993655
578.697	0.59	m/z	-0.00135752	0.000900982	-1.50671	0.13373	0.993655
292.24	12.52	n	-0.000892618	0.000593103	-1.505	0.133872	0.993655
397.323	15.86	n	-0.000697932	0.000464211	-1.50348	0.134262	0.993655
197.064	4.73	m/z	-0.00178628	0.00117741	-1.51713	0.134317	0.993655
219.089	7.98	n	0.00104102	0.000692556	1.50316	0.134344	0.993655
526.329	15.45	m/z	0.000775671	0.000516142	1.50282	0.134431	0.993655
430.389	14.68	m/z	0.00108688	0.000723464	1.50233	0.134558	0.993655
455.276	15.06	m/z	-0.00171926	0.00114409	-1.50273	0.134561	0.993655
372.094	9.01	m/z	-0.00116006	0.000771789	-1.50307	0.134709	0.993655
513.354	15.62	n	-0.000713928	0.000475429	-1.50165	0.134733	0.993655
523.309	10.51	m/z	0.00719589	0.0047359	1.51943	0.134829	0.993655
639.428	16.15	m/z	0.00313986	0.00209279	1.50032	0.1351	0.993655
285.169	6.39	n	-0.000996034	0.000663949	-1.50017	0.135117	0.993655
182.072	9.3	m/z	0.000659634	0.000440356	1.49796	0.13569	0.993655
248.205	16.02	n	-0.00076271	0.000509178	-1.49793	0.135698	0.993655
303.191	7.05	m/z	-0.00266	0.00177557	-1.49811	0.135731	0.993655
481.738	5.74	m/z	0.000712368	0.000475638	1.49771	0.135754	0.993655
442.237	11.49	m/z	0.00215269	0.00143178	1.5035	0.136098	0.993655
346.124	1.4	m/z	-0.00103249	0.000690084	-1.49618	0.136167	0.993655
132.129	1.96	n	-0.00039897	0.000266686	-1.49603	0.13619	0.993655
463.751	4.73	m/z	0.000380041	0.000254077	1.49577	0.136258	0.993655
242.183	13.84	m/z	0.00149012	0.000995625	1.49667	0.136271	0.993655
485.287	14.9	m/z	0.00101265	0.000677166	1.49543	0.136349	0.993655
138.136	16.32	m/z	-0.00154781	0.00103342	-1.49776	0.136464	0.993655
578.476	16.81	m/z	0.00444859	0.00297481	1.49542	0.1365	0.993655
399.703	5.44	m/z	0.000691973	0.000463471	1.49302	0.136976	0.993655
149.096	15.04	m/z	-0.000377127	0.000252778	-1.49193	0.137262	0.993655
284.101	5.13	n	-0.000860756	0.00057715	-1.49139	0.137404	0.993655
717.517	16.23	n	0.00118674	0.00079578	1.49129	0.13743	0.993655
191.124	7.83	n	-0.000427696	0.000286843	-1.49105	0.137494	0.993655
246.087	5.54	m/z	0.000508543	0.000341189	1.4905	0.137637	0.993655
262.103	3.92	n	0.000492875	0.000330895	1.48952	0.137894	0.993655
243.17	4	m/z	-0.00148796	0.000998944	-1.48954	0.137898	0.993655
225.183	14.63	m/z	-0.000588048	0.00039484	-1.48933	0.137944	0.993655
450.746	0.59	m/z	-0.00158135	0.00106182	-1.48928	0.138071	0.993655
329.247	12.86	m/z	-0.00150181	0.00100871	-1.48884	0.138137	0.993655
598.243	13.08	n	0.000887792	0.000596462	1.48843	0.138182	0.993655
482.728	4.43	m/z	0.000655523	0.000440619	1.48773	0.138366	0.993655
932.259	0.55	n	-0.00129792	0.000871974	-1.48849	0.138381	0.993655
691.784	0.57	m/z	0.00100204	0.000673602	1.48758	0.138405	0.993655
436.126	6.89	n	-0.0065077	0.00436496	-1.4909	0.138411	0.993655
431.388	18.33	m/z	-0.00289811	0.00120787	-2.39935	0.13851	0.993655
410.174	9.04	m/z	0.00504362	0.00338852	1.48844	0.138543	0.993655
175.087	4.1	m/z	0.000688345	0.000462905	1.48701	0.138556	0.993655
195.113	5.67	m/z	-0.000688065	0.000462771	-1.48684	0.138602	0.993655
144.542	2.36	m/z	0.000590281	0.00039716	1.48626	0.138755	0.993655
497.36	18.47	m/z	-0.00217301	0.00146061	-1.48775	0.138946	0.993655
472.252	7.75	n	-0.00240377	0.00161811	-1.48555	0.138958	0.993655
599.449	16.42	m/z	0.00457528	0.00307873	1.4861	0.139246	0.993655
612.833	7.91	m/z	0.000889792	0.000599608	1.48396	0.139372	0.993655
203.179	16.3	m/z	-0.000420321	0.00028326	-1.48387	0.139387	0.993655
187.058	3.02	m/z	-0.000747266	0.000503907	-1.48294	0.139633	0.993655
208.095	7.96	m/z	0.000752524	0.000507497	1.48282	0.139666	0.993655
577.482	16.66	m/z	-0.00151349	0.00102098	-1.48239	0.139788	0.993655
250.05	7.35	m/z	0.00251789	0.00169604	1.48456	0.139973	0.993655
327.144	4.08	n	0.000459493	0.000310245	1.48107	0.140132	0.993655
347.14	15.16	m/z	0.00222836	0.00149892	1.48664	0.140164	0.993655
755.449	16.98	m/z	-0.00162318	0.0010961	-1.48087	0.140206	0.993655
299.125	11.21	m/z	-0.00115242	0.000778263	-1.48076	0.14023	0.993655
322.13	10.01	n	0.000244964	0.000165473	1.48038	0.140313	0.993655
452.336	8.22	n	0.00305524	0.00206666	1.47834	0.140882	0.993655
111.117	10.29	m/z	0.000570991	0.000386584	1.47701	0.141214	0.993655
333.09	7.28	m/z	0.00983795	0.00661343	1.48757	0.141555	0.993655
237.123	3.07	m/z	-0.000831734	0.000563822	-1.47517	0.141708	0.993655
240.111	7.93	n	0.000452726	0.000306949	1.47492	0.141775	0.993655
554.322	16.28	m/z	-0.00140028	0.000948277	-1.47666	0.141893	0.993655
160.043	10.08	m/z	0.00859937	0.00547233	1.57143	0.142064	0.993655
310.699	13.39	m/z	0.00156146	0.00105663	1.47777	0.142067	0.993655
252.209	15.16	n	-0.000256724	0.000174219	-1.47357	0.142138	0.993655
608.374	15.18	m/z	0.0235165	0.0154728	1.51986	0.142175	0.993655
247.094	5.49	m/z	0.000730747	0.000496349	1.47224	0.142496	0.993655
167.079	2.94	m/z	0.000739173	0.000502195	1.47188	0.142593	0.993655
331.165	5.85	m/z	0.00176087	0.00119674	1.47139	0.142734	0.993655
668.415	14.3	m/z	0.00146015	0.000992334	1.47143	0.14274	0.993655
186.157	12.76	m/z	0.00128321	0.000866116	1.48157	0.142758	0.993655
568.789	8.53	m/z	-0.0423451	0.0276373	-1.53217	0.142868	0.993655
267.18	6.89	m/z	0.00447136	0.00301406	1.4835	0.142928	0.993655
368.191	13.25	m/z	0.00231747	0.00157151	1.47468	0.143056	0.993655
366.735	13.39	m/z	-0.00615511	0.00411484	-1.49583	0.143179	0.993655
345.276	17.39	m/z	-0.00399196	0.00254855	-1.56637	0.14324	0.993655
1057.55	5.59	n	0.000404798	0.000275517	1.46923	0.14331	0.993655
362.685	3.77	m/z	0.000891354	0.00060696	1.46855	0.143501	0.993655
190.09	6.1	m/z	-0.00277231	0.0018834	-1.47197	0.143809	0.993655
1202.65	8.55	n	0.000357881	0.000243908	1.46728	0.14384	0.993655
224.178	14.81	n	-0.000775862	0.000529494	-1.46529	0.144382	0.993655
667.494	18.9	m/z	-0.00399175	0.00269731	-1.4799	0.144605	0.993655
345.21	11.61	m/z	0.00664485	0.004538	1.46427	0.1448	0.993655
112.112	5.1	n	-0.000626774	0.000428206	-1.46372	0.144809	0.993655
603.483	16.98	n	0.00144697	0.000988543	1.46374	0.144811	0.993655
230.158	6.49	m/z	0.0007663	0.000523614	1.46348	0.144945	0.993655
165.073	10.83	m/z	0.00243497	0.00165258	1.47344	0.145053	0.993655
247.165	2.56	m/z	0.000398355	0.000272388	1.46246	0.145155	0.993655
152.115	10.58	m/z	0.00116253	0.000795547	1.4613	0.145496	0.993655
360.264	13.11	m/z	-0.00312113	0.00213506	-1.46185	0.145587	0.993655
454.368	16.02	m/z	-0.00174759	0.00119529	-1.46206	0.145711	0.993655
222.147	6.08	n	0.00572475	0.00392439	1.45876	0.146169	0.993655
482.577	10.95	m/z	0.00164034	0.00111898	1.46593	0.146193	0.993655
190.107	7.33	m/z	-0.000899453	0.000616907	-1.458	0.146385	0.993655
235.096	3.72	m/z	-0.00186577	0.00128072	-1.45681	0.146714	0.993655
579.105	16.98	m/z	-0.0301784	0.0175815	-1.71648	0.146726	0.993655
775.559	16.4	m/z	0.00141905	0.000975129	1.45525	0.147169	0.993655
181.101	13.32	m/z	-0.000916932	0.000630985	-1.45318	0.147711	0.993655
300.063	3.46	n	0.00270686	0.00186307	1.45291	0.147786	0.993655
128.062	14.94	m/z	-0.000375371	0.000258399	-1.45268	0.147849	0.993655
183.095	9.75	m/z	0.00236433	0.00161916	1.46022	0.148145	0.993655
179.179	14.28	m/z	-0.000788569	0.00054366	-1.45048	0.14846	0.993655
264.101	15.66	m/z	-0.00309107	0.00212412	-1.45522	0.148563	0.993655
277.133	7.83	m/z	0.00181354	0.00125049	1.45026	0.148662	0.993655
317.195	3.97	n	0.000330719	0.000228174	1.44942	0.148756	0.993655
647.452	16.04	n	0.00158773	0.00109579	1.44894	0.149176	0.993655
217.122	14.01	m/z	-0.000853803	0.00058977	-1.44769	0.14924	0.993655
317.247	16.64	m/z	-0.000998251	0.000690628	-1.44542	0.149873	0.993655
1045.59	5.1	n	0.000436611	0.000302098	1.44526	0.149918	0.993655
247.205	15.06	m/z	-0.00076153	0.000526945	-1.44518	0.149942	0.993655
669.357	7.98	m/z	0.000559016	0.00038685	1.44504	0.14998	0.993655
694.447	16.79	m/z	0.00211672	0.00146483	1.44503	0.149992	0.993655
236.156	15.08	n	-0.000956385	0.000662071	-1.44454	0.150123	0.993655
925.464	5.47	n	0.000418374	0.000289629	1.44451	0.150129	0.993655
312.111	1.9	m/z	0.00694616	0.0047916	1.44965	0.150135	0.993655
210.086	2.59	m/z	0.000455787	0.000315558	1.44438	0.150166	0.993655
404.122	8.4	n	0.000499425	0.000345855	1.44403	0.150265	0.993655
323.183	13.51	m/z	-0.00087602	0.000606929	-1.44337	0.150451	0.993655
191.07	8.9	m/z	0.00145978	0.00101178	1.44278	0.150616	0.993655
244.045	2.91	m/z	0.000475036	0.000329672	1.44093	0.151137	0.993655
403.272	18.42	m/z	-0.00291957	0.00202526	-1.44158	0.151451	0.993655
534.707	0.59	m/z	-0.00130072	0.000903279	-1.44	0.151586	0.993655
503.326	17.46	m/z	-0.000946798	0.000657762	-1.43942	0.151586	0.993655
571.168	17.71	m/z	-0.00415519	0.0028482	-1.45888	0.151699	0.993655
333.188	7.47	m/z	0.010125	0.0069042	1.4665	0.151701	0.993655
196.146	16.34	n	-0.000417062	0.000289868	-1.4388	0.15174	0.993655
279.085	7.6	m/z	0.00298321	0.00207027	1.44098	0.152052	0.993655
787.673	12.91	m/z	-0.000667672	0.00046453	-1.43731	0.152162	0.993655
183.053	2.74	n	-0.000350111	0.000243602	-1.43723	0.152186	0.993655
298.06	5.25	m/z	0.000690966	0.00048099	1.43655	0.152378	0.993655
282.116	11.05	m/z	0.00224639	0.0015644	1.43594	0.152551	0.993655
560.341	9.3	n	0.00305615	0.00212611	1.43744	0.152704	0.993655
389.054	7.4	m/z	-0.003584	0.00248431	-1.44266	0.152973	0.993655
248.072	6	m/z	0.000846217	0.00059007	1.4341	0.153083	0.993655
217.097	9.75	m/z	-0.000752186	0.000524849	-1.43315	0.153347	0.993655
129.04	1.4	n	-0.000529455	0.000369549	-1.4327	0.153473	0.993655
172.076	2.86	n	0.000371305	0.000259237	1.4323	0.153588	0.993655
455.276	16.13	m/z	-0.00139248	0.000972471	-1.4319	0.153704	0.993655
143.956	17.49	n	-0.000821093	0.000573758	-1.43108	0.153938	0.993655
313.265	16.17	m/z	0.00268609	0.00187069	1.43588	0.154096	0.993655
274.082	10.58	n	-0.00124426	0.0008698	-1.43051	0.154101	0.993655
377.178	7.5	m/z	-0.00138034	0.000965007	-1.43039	0.154134	0.993655
200.165	6.51	m/z	-0.00109548	0.000766634	-1.42894	0.15455	0.993655
348.087	6.72	m/z	0.00214917	0.00149783	1.43486	0.154719	0.993655
1162.69	10.85	n	0.00246915	0.001729	1.42808	0.154829	0.993655
693.758	0.59	m/z	0.00202594	0.00139851	1.44865	0.15523	0.993655
506.267	9.96	m/z	0.00202486	0.0014197	1.42626	0.15547	0.993655
442.196	2.66	n	0.000529074	0.000371211	1.42526	0.155609	0.993655
187.148	16.54	m/z	-0.000491333	0.000344828	-1.42486	0.155724	0.993655
295.129	3.69	m/z	0.00122029	0.000856716	1.42439	0.155863	0.993655
578.132	14.7	n	0.00314193	0.00218512	1.43787	0.156035	0.993655
574.283	8.4	n	-0.0021491	0.0015095	-1.42372	0.156103	0.993655
1250.74	11.05	n	0.00253882	0.00178347	1.42353	0.156313	0.993655
247.108	9.16	m/z	0.000490683	0.000345194	1.42147	0.156707	0.993655
885.713	0.57	m/z	0.00169705	0.00119342	1.42201	0.15689	0.993655
598.695	15.86	m/z	-0.00146862	0.0010343	-1.41991	0.157169	0.993655
313.252	16.13	m/z	-0.00137744	0.000966585	-1.42506	0.157224	0.993655
376.693	16.06	m/z	-0.00240513	0.00168624	-1.42633	0.157353	0.993655
476.167	4.18	n	-0.00384697	0.0027119	-1.41855	0.157555	0.993655
253.082	8.19	m/z	-0.00107718	0.000759389	-1.41848	0.157623	0.993655
670.455	16.79	m/z	0.000956539	0.000674459	1.41823	0.157649	0.993655
495.322	13.78	n	-0.000520546	0.000367249	-1.41742	0.157886	0.993655
666.47	16.66	m/z	0.00142569	0.00100577	1.41751	0.157904	0.993655
130.069	1.83	m/z	0.00225807	0.00158665	1.42316	0.15793	0.993655
122.998	2.97	n	-0.00173942	0.00122766	-1.41687	0.158109	0.993655
319.136	5.85	m/z	-0.00141742	0.00100116	-1.41577	0.158367	0.993655
230.042	5.72	m/z	0.000765432	0.000541004	1.41484	0.158641	0.993655
116.082	4.65	m/z	0.00212329	0.00149839	1.41705	0.15869	0.993655
278.133	4.5	m/z	-0.000797333	0.000563949	-1.41384	0.158948	0.993655
299.228	10.98	m/z	-0.00119278	0.000844467	-1.41246	0.159337	0.993655
315.086	3.46	m/z	0.00306521	0.00216581	1.41527	0.159398	0.993655
315.179	14.52	n	-0.00227213	0.00160917	-1.41199	0.159485	0.993655
635.679	0.59	n	-0.00192576	0.00136392	-1.41193	0.159756	0.993655
483.19	9.56	m/z	0.00599167	0.00418289	1.43242	0.159792	0.993655
165.062	1.35	n	-0.000548088	0.000388916	-1.40927	0.160278	0.993655
188.095	7.13	n	-0.000623447	0.000442448	-1.40909	0.160332	0.993655
203.081	8.55	m/z	0.00135709	0.000963102	1.40908	0.160341	0.993655
269.081	4.58	m/z	-0.00116629	0.000827739	-1.40901	0.160385	0.993655
433.367	15.45	m/z	-0.0020551	0.00145661	-1.41088	0.160498	0.993655
170.126	12.38	m/z	0.00126398	0.000897027	1.40907	0.160548	0.993655
236.023	5.44	m/z	0.00133777	0.000948481	1.41043	0.160764	0.993655
559.783	7.3	m/z	0.00033446	0.000237705	1.40704	0.160938	0.993655
151.148	15.18	m/z	-0.000239621	0.000170331	-1.4068	0.161008	0.993655
519.225	15.77	m/z	-0.00427353	0.00291624	-1.46543	0.161055	0.993655
809.241	0.57	m/z	0.00140275	0.000995764	1.40872	0.161119	0.993655
1041.58	5.59	n	0.000343667	0.000244697	1.40446	0.161703	0.993655
665.777	0.57	m/z	0.00143833	0.00102379	1.40491	0.161708	0.993655
462.267	12.79	m/z	0.00237292	0.00169007	1.40404	0.161915	0.993655
232.121	5.36	n	0.000496996	0.000354111	1.4035	0.161988	0.993655
501.801	15.71	m/z	0.0147175	0.0104064	1.41428	0.162204	0.993655
206.167	16.54	n	-0.000674076	0.000480747	-1.40214	0.162393	0.993655
399.199	16.81	m/z	0.00516834	0.00351765	1.46926	0.162422	0.993655
456.236	9.38	m/z	0.00194151	0.00138423	1.40259	0.162629	0.993655
376.15	9.75	m/z	0.00413816	0.00294978	1.40287	0.162853	0.993655
369.152	10.31	m/z	0.00363642	0.00259374	1.402	0.162982	0.993655
557.455	16.69	m/z	-0.00131554	0.000939682	-1.39998	0.163038	0.993655
942.561	10.26	n	0.00230148	0.00164423	1.39973	0.163114	0.993655
213.164	15.97	m/z	-0.00121724	0.000870664	-1.39806	0.163615	0.993655
238.224	16.13	m/z	-0.000994471	0.000711387	-1.39793	0.163659	0.993655
361.183	7.2	m/z	0.00136177	0.000971659	1.40149	0.16367	0.993655
178.053	1.38	m/z	0.00635115	0.00451464	1.40679	0.163792	0.993655
536.407	16.88	n	-0.000721446	0.000516275	-1.39741	0.163809	0.993655
680.76	17.02	m/z	0.00191165	0.00136403	1.40147	0.163865	0.993655
191.074	1.55	m/z	-0.000968391	0.000692971	-1.39745	0.163935	0.993655
493.304	15.88	m/z	0.00365717	0.00260963	1.40141	0.163959	0.993655
131.049	5.64	m/z	0.00231953	0.00165701	1.39983	0.164003	0.993655
374.146	4.4	m/z	0.000380809	0.000273051	1.39465	0.16464	0.993655
526.274	7.78	m/z	0.000848803	0.000608669	1.39452	0.164677	0.993655
632.674	15.88	m/z	0.00264506	0.00189642	1.39477	0.164844	0.993655
209.153	16.3	m/z	-0.000442809	0.000317731	-1.39366	0.164936	0.993655
273.123	10.18	m/z	0.000541325	0.000388479	1.39345	0.165001	0.993655
272.214	14.3	n	-0.000686081	0.000492467	-1.39315	0.165091	0.993655
294.642	6.28	m/z	-0.000754068	0.000541395	-1.39282	0.165197	0.993655
155.118	6.03	m/z	0.000527166	0.000378537	1.39264	0.165244	0.993655
198.162	16.34	n	-0.000375703	0.000269819	-1.39243	0.165308	0.993655
291.207	6.99	m/z	0.00689032	0.00480894	1.43281	0.165364	0.993655
502.196	7.73	n	-0.00441367	0.0031557	-1.39863	0.165398	0.993655
514.235	13.08	m/z	0.00962784	0.0067029	1.43637	0.165628	0.993655
213.127	11.87	m/z	-0.00122708	0.000881895	-1.39141	0.165677	0.993655
387.321	12.86	m/z	-0.00185481	0.00133234	-1.39214	0.165731	0.993655
663.481	18.02	m/z	-0.00637451	0.00440207	-1.44807	0.165789	0.993655
454.579	11.15	m/z	0.00191729	0.00137862	1.39073	0.165854	0.993655
671.346	12.99	m/z	0.00748093	0.00529611	1.41253	0.165931	0.993655
307.106	6.05	m/z	0.00400099	0.00287622	1.39106	0.165934	0.993655
757.546	16.54	m/z	0.00243322	0.00175046	1.39005	0.166045	0.993655
189.093	8.6	m/z	0.00324727	0.00233704	1.38948	0.166201	0.993655
304.212	7.57	m/z	-0.000915017	0.000658643	-1.38925	0.166273	0.993655
368.697	6.28	m/z	-0.00130148	0.000937181	-1.38872	0.166471	0.993655
244.088	3.27	n	0.000952099	0.000685775	1.38836	0.166543	0.993655
363.63	8.75	m/z	0.00119634	0.000861841	1.38812	0.166644	0.993655
419.12	6.94	m/z	0.00566594	0.0040289	1.40632	0.166984	0.993655
331.197	3.79	m/z	0.000430254	0.000310227	1.3869	0.166986	0.993655
290.102	8.63	m/z	0.000625947	0.000451404	1.38667	0.167056	0.993655
508.848	16.17	n	0.00198071	0.00142709	1.38794	0.167136	0.993655
986.587	10.38	n	0.00236445	0.00170562	1.38627	0.167177	0.993655
260.117	5.36	n	0.000787797	0.000568351	1.38611	0.167227	0.993655
176.151	15.97	m/z	-0.0012185	0.000876712	-1.38985	0.167237	0.993655
374.109	1.58	m/z	0.000969307	0.000699509	1.3857	0.167353	0.993655
130.013	5.72	n	0.0013158	0.000948223	1.38765	0.167372	0.993655
233.092	3.49	m/z	-0.000658275	0.000475136	-1.38545	0.167429	0.993655
245.128	7.93	m/z	0.000501425	0.000362044	1.38498	0.16757	0.993655
469.259	16.21	m/z	-0.0014977	0.00108146	-1.38488	0.167696	0.993655
324.125	11.75	n	-0.000997433	0.000720533	-1.3843	0.167779	0.993655
472.288	8.73	n	0.0026209	0.00189287	1.38462	0.167811	0.993655
568.538	8.53	m/z	-0.0125171	0.00856962	-1.46064	0.167858	0.993655
329.471	5.47	m/z	0.000470319	0.000339917	1.38363	0.167984	0.993655
227.048	6.66	m/z	-0.000791562	0.000572787	-1.38195	0.168552	0.993655
473.362	16.19	m/z	-0.000927258	0.000671392	-1.3811	0.16876	0.993655
341.111	7.18	m/z	0.000428661	0.000310388	1.38105	0.168775	0.993655
787.595	17.16	m/z	0.00149281	0.00108169	1.38008	0.169072	0.993655
478.253	11.49	n	0.00664135	0.00480123	1.38326	0.169091	0.993655
287.121	7.18	m/z	-0.011473	0.00818253	-1.40213	0.16921	0.993655
224.059	7.37	m/z	0.000749217	0.000543081	1.37957	0.169276	0.993655
213.106	2.64	m/z	0.00113558	0.00082324	1.37941	0.169334	0.993655
587.403	15.41	m/z	-0.00154451	0.00111725	-1.38242	0.169546	0.993655
619.518	16.34	m/z	-0.00151602	0.00109996	-1.37824	0.169652	0.993655
777.694	11.82	m/z	-0.00067656	0.000490989	-1.37795	0.169727	0.993655
383.126	9.25	n	0.00144133	0.00104605	1.37788	0.169757	0.993655
243.113	5.64	m/z	0.00046093	0.000334574	1.37766	0.169817	0.993655
363.674	4.02	m/z	0.000521644	0.000378768	1.37721	0.169956	0.993655
680.846	9.63	m/z	0.000771232	0.000560086	1.37699	0.170025	0.993655
382.207	14.66	m/z	0.00244469	0.00177546	1.37693	0.170333	0.993655
485.15	13.16	m/z	0.00186807	0.00135598	1.37766	0.170334	0.993655
330.255	13.25	n	-0.00044826	0.000325867	-1.37559	0.170456	0.993655
303.195	11.18	m/z	-0.00104914	0.000763183	-1.37469	0.170736	0.993655
219.211	14.7	m/z	-0.000532263	0.000387199	-1.37465	0.170747	0.993655
479.665	6.13	m/z	0.000815278	0.000593256	1.37424	0.170904	0.993655
710.374	11.39	m/z	0.00161879	0.00117757	1.37468	0.171177	0.993655
305.113	4.02	m/z	0.000551371	0.000401694	1.37262	0.171379	0.993655
503.407	19.11	m/z	-0.00170233	0.00123972	-1.37316	0.171554	0.993655
259.069	4.91	m/z	0.00655154	0.00465999	1.40591	0.171588	0.993655
552.402	16.36	m/z	-0.00207138	0.00151042	-1.37139	0.171759	0.993655
169.073	5.95	m/z	-0.00164371	0.0011958	-1.37458	0.172162	0.993655
218.131	11.44	n	-0.000609707	0.000445347	-1.36906	0.172486	0.993655
477.267	9.75	m/z	0.0030926	0.00225549	1.37114	0.172525	0.993655
338.149	6.1	m/z	0.00793621	0.00576921	1.37561	0.172879	0.993655
163.056	5.95	m/z	-0.000797933	0.000583442	-1.36763	0.17294	0.993655
299.312	16.15	n	-0.0280205	0.0176376	-1.58868	0.172999	0.993655
912.661	15.84	n	0.0112962	0.00822156	1.37397	0.173022	0.993655
181.029	2.04	n	0.000848424	0.000620511	1.3673	0.173037	0.993655
455.336	17.59	m/z	0.00481098	0.0034627	1.38937	0.174312	0.993655
391.293	15.88	m/z	-0.0092308	0.00674213	-1.36912	0.174407	0.993655
204.05	2.31	m/z	0.00117417	0.000861719	1.36259	0.17453	0.993655
266.102	4.55	m/z	0.0004887	0.000358727	1.36232	0.174599	0.993655
330.264	11.73	m/z	-0.0012235	0.000898219	-1.36214	0.174665	0.993655
559.632	15.73	m/z	0.0025371	0.00186185	1.36268	0.174765	0.993655
315.277	15.41	n	0.000456285	0.000335361	1.36058	0.175148	0.993655
263.139	6.59	m/z	0.00256273	0.00188403	1.36024	0.175366	0.993655
255.21	14.86	m/z	-0.00084164	0.000619002	-1.35967	0.175434	0.993655
574.362	17.66	m/z	0.00153646	0.00112993	1.35979	0.175846	0.993655
498.292	7.75	m/z	-0.000582426	0.000428836	-1.35816	0.175914	0.993655
248.147	7.7	m/z	-0.00361134	0.0026585	-1.35841	0.176081	0.993655
285.156	6.34	m/z	-0.000735805	0.000542202	-1.35707	0.17626	0.993655
529.266	11.13	m/z	0.00139275	0.0010241	1.35998	0.176451	0.993655
714.745	0.57	m/z	0.00140343	0.00103577	1.35497	0.176926	0.993655
108.052	4	m/z	0.00064351	0.000475149	1.35433	0.177128	0.993655
232.154	7.13	m/z	0.000900836	0.000665214	1.3542	0.177169	0.993655
391.23	9.11	m/z	0.00571539	0.00420364	1.35963	0.1772	0.993655
261.144	5.01	m/z	-0.000874728	0.000646173	-1.35371	0.177328	0.993655
312.096	4.7	n	-0.00100828	0.000745593	-1.35231	0.177773	0.993655
597.449	17.02	m/z	-0.000713084	0.00052749	-1.35184	0.177922	0.993655
197.19	16.66	m/z	-0.00091652	0.000677987	-1.35183	0.177928	0.993655
339.239	15.29	m/z	-0.00143643	0.00106225	-1.35225	0.178228	0.993655
516.342	16.69	n	-0.000754797	0.000558774	-1.35081	0.178253	0.993655
181.135	11.59	n	-0.000432826	0.000320506	-1.35045	0.178369	0.993655
449.905	6.64	m/z	0.000551096	0.000408136	1.35027	0.178424	0.993655
274.225	9.33	n	-0.00192948	0.00142865	-1.35057	0.178449	0.993655
225.129	4.68	n	-0.00161278	0.00119459	-1.35006	0.178492	0.993655
234.094	7.37	m/z	-0.0021862	0.00161884	-1.35048	0.178522	0.993655
403.092	2.06	m/z	0.000670441	0.000497063	1.3488	0.178895	0.993655
357.324	16.23	n	-0.00227176	0.00168031	-1.35199	0.179341	0.993655
247.639	3.35	m/z	0.000750873	0.000557767	1.34621	0.179728	0.993655
492.172	6.46	m/z	0.00125249	0.000930835	1.34555	0.180025	0.993655
434.337	17.36	n	-0.00103256	0.000767823	-1.34478	0.180188	0.993655
439.38	14.9	m/z	0.0126145	0.00923096	1.36654	0.180243	0.993655
364.225	10.88	n	-0.00118073	0.000878157	-1.34455	0.180278	0.993655
407.713	11.28	m/z	0.00396108	0.00294664	1.34427	0.180361	0.993655
225.102	12.16	n	0.000588091	0.000437742	1.34346	0.180614	0.993655
501.259	10.23	m/z	0.002232	0.00165989	1.34467	0.180761	0.993655
291.609	11.47	m/z	-0.00166193	0.00123365	-1.34717	0.180827	0.993655
496.349	12.33	m/z	0.000725763	0.000540516	1.34272	0.180854	0.993655
271.108	5.82	m/z	0.000398701	0.000296996	1.34245	0.180943	0.993655
633.412	14.45	m/z	-0.00154449	0.00115034	-1.34263	0.181009	0.993655
583.294	12.84	m/z	0.00882443	0.00651641	1.35419	0.181317	0.993655
362.217	6.49	m/z	-0.00268225	0.00199754	-1.34277	0.181487	0.993655
270.185	8.78	m/z	-0.000919156	0.000685708	-1.34045	0.181591	0.993655
434.069	6.89	m/z	0.00468726	0.00330621	1.41771	0.181715	0.993655
738.368	6.21	n	0.000352079	0.000262792	1.33976	0.181812	0.993655
442.205	7.35	n	-0.0046304	0.00344909	-1.3425	0.182101	0.993655
224.055	5.05	m/z	0.000497832	0.00037187	1.33872	0.18215	0.993655
307.148	14.99	m/z	0.0025093	0.00186606	1.3447	0.182177	0.993655
310.116	6.41	n	0.000411397	0.000307536	1.33772	0.182476	0.993655
283.146	4.86	m/z	0.000424894	0.000317665	1.33755	0.182531	0.993655
596.791	0.57	m/z	0.00150855	0.00112674	1.33887	0.182898	0.993655
311.077	8.63	n	0.000615843	0.000460907	1.33616	0.182987	0.993655
478.756	6.41	m/z	-0.000647337	0.000484579	-1.33587	0.183079	0.993655
230.121	3.44	m/z	0.0008239	0.000617027	1.33527	0.183275	0.993655
705.071	16.04	m/z	-0.0349907	0.0242771	-1.44131	0.183371	0.993655
318.191	5.64	m/z	-0.00100887	0.000755808	-1.33482	0.183422	0.993655
422.743	15.14	m/z	-0.00640208	0.0047843	-1.33814	0.183536	0.993655
637.501	16.56	m/z	-0.000921136	0.000690349	-1.3343	0.183592	0.993655
551.929	11.13	m/z	0.00155957	0.00116632	1.33717	0.183738	0.993655
312.217	10.08	m/z	-0.00107334	0.000804752	-1.33375	0.183772	0.993655
324.143	5.72	n	-0.000966194	0.000724605	-1.33341	0.183885	0.993655
320.262	12.86	n	0.00858942	0.00641992	1.33793	0.183893	0.993655
1267.77	11.05	n	0.00353955	0.00263447	1.34355	0.18407	0.993655
508.208	9.83	m/z	0.0020688	0.00155176	1.33319	0.184082	0.993655
186.185	13.56	m/z	-0.000687518	0.000516086	-1.33218	0.184288	0.993655
342.108	4.2	m/z	-0.000781161	0.000586401	-1.33213	0.184304	0.993655
555.324	15.45	m/z	0.00108315	0.000813145	1.33205	0.184567	0.993655
402.17	4.38	m/z	-0.000670116	0.00050366	-1.33049	0.184841	0.993655
449.289	15.57	m/z	-0.00109274	0.000821534	-1.33012	0.184963	0.993655
248.995	7.37	n	0.000287215	0.000216035	1.32948	0.185174	0.993655
283.136	7.42	m/z	-0.00466807	0.00350962	-1.33008	0.185176	0.993655
537.746	5.05	m/z	0.00051107	0.000384433	1.32941	0.185196	0.993655
197.061	2.18	m/z	-0.000877571	0.000660123	-1.32941	0.185275	0.993655
235.105	5.67	m/z	0.00125942	0.000948953	1.32717	0.185937	0.993655
266.079	6.23	m/z	-0.000987319	0.000744237	-1.32662	0.186118	0.993655
316.081	9.28	n	0.000661256	0.000498498	1.3265	0.186158	0.993655
181.068	2.71	n	0.00141035	0.00106384	1.32572	0.186415	0.993655
404.903	5.31	m/z	0.00141538	0.00106777	1.32555	0.186494	0.993655
379.188	11.95	m/z	0.000485911	0.000366881	1.32444	0.18684	0.993655
871.883	7.86	m/z	0.00211568	0.00159546	1.32607	0.187008	0.993655
449.362	15.77	m/z	-0.000760094	0.000574164	-1.32383	0.187042	0.993655
448.263	14.32	m/z	0.00682781	0.00513795	1.3289	0.187133	0.993655
417.205	12.05	m/z	0.00247733	0.00186863	1.32575	0.187178	0.993655
254.828	15.02	m/z	0.00214158	0.00160139	1.33732	0.187292	0.993655
233.153	15.02	m/z	-0.000471261	0.000356344	-1.32249	0.187486	0.993655
196.085	3.41	n	0.000488048	0.000369192	1.32193	0.187671	0.993655
423.223	10.95	m/z	0.00347368	0.00260887	1.33149	0.187984	0.993655
500.17	8.53	m/z	0.00233865	0.00175986	1.32888	0.188202	0.993655
341.117	8.95	n	0.000612648	0.000464573	1.31873	0.188737	0.993655
793.565	16.38	m/z	0.00189364	0.00143457	1.32001	0.189033	0.993655
225.538	1.87	m/z	-0.00191115	0.00144633	-1.32138	0.189274	0.993655
212.088	7.73	n	-0.000982093	0.0007459	-1.31666	0.189431	0.993655
482.352	15.95	m/z	-0.000973811	0.000739637	-1.31661	0.189448	0.993655
322.132	6.51	m/z	0.00203599	0.0015467	1.31634	0.189636	0.993655
745.396	0.61	m/z	-0.0131289	0.00952341	-1.37859	0.189653	0.993655
438.756	15.51	m/z	-0.00164723	0.00124621	-1.32179	0.189914	0.993655
681.853	9.13	m/z	0.00633099	0.0044662	1.41754	0.190004	0.993655
391.23	9.73	m/z	0.00420166	0.00316384	1.32803	0.19045	0.993655
283.63	13.96	m/z	0.000850455	0.000647311	1.31383	0.190633	0.993655
162.038	7.96	m/z	0.00470881	0.00339477	1.38708	0.190642	0.993655
388.173	6.41	m/z	0.000554594	0.000423053	1.31093	0.191354	0.993655
368.179	6.87	m/z	0.000394955	0.00030149	1.31001	0.191665	0.993655
225.127	13.75	m/z	0.00110662	0.000845071	1.3095	0.191851	0.993655
416.534	10.75	m/z	0.00231952	0.00176013	1.31781	0.192495	0.993655
211.119	1.35	m/z	-0.00104841	0.000801976	-1.30728	0.192589	0.993655
351.162	9.35	m/z	-0.00223268	0.0017082	-1.30704	0.192671	0.993655
135.11	1.8	m/z	-0.000923903	0.0007069	-1.30698	0.192713	0.993655
620.162	11.56	m/z	-0.000601173	0.000460552	-1.30533	0.19325	0.993655
212.061	4	m/z	0.000483966	0.000370881	1.30491	0.193393	0.993655
246.174	13.16	n	-0.000533514	0.000409275	-1.30356	0.193854	0.993655
333.22	15.34	m/z	-0.0374284	0.0194272	-1.9266	0.193869	0.993655
627.816	0.59	m/z	-0.00204468	0.00154485	-1.32354	0.194	0.993655
131.053	6.21	m/z	-0.00108161	0.000830388	-1.30254	0.194201	0.993655
468.272	13.96	m/z	-0.000666182	0.000511456	-1.30252	0.194207	0.993655
199.108	4.35	m/z	0.000442515	0.000339739	1.30252	0.194209	0.993655
378.2	10.18	m/z	0.00599843	0.00456933	1.31276	0.194263	0.993655
193.097	4.81	m/z	0.000581214	0.000446289	1.30233	0.194273	0.993655
395.878	10.75	m/z	0.00310431	0.00238427	1.302	0.194392	0.993655
246.028	2.11	m/z	0.000243689	0.000187262	1.30132	0.194615	0.993655
192.048	6.39	m/z	0.00578082	0.00422887	1.36699	0.194803	0.993655
271.079	4.83	m/z	0.000534358	0.000410893	1.30048	0.194904	0.993655
592.337	15.64	n	0.000417347	0.000321032	1.30002	0.195062	0.993655
156.102	3.87	n	-0.00045245	0.000348103	-1.29976	0.195151	0.993655
245.078	7.91	m/z	-0.000405581	0.000312399	-1.29828	0.195657	0.993655
393.176	9.2	m/z	0.00129791	0.00099985	1.29811	0.195716	0.993655
221.092	7.35	m/z	0.000568728	0.000438211	1.29784	0.195808	0.993655
207.084	6.46	m/z	0.00118723	0.000914938	1.29761	0.196139	0.993655
242.104	7.3	m/z	-0.0031492	0.00242289	-1.29977	0.196398	0.993655
431.174	12.96	m/z	-0.00150934	0.00116336	-1.29739	0.196399	0.993655
181.927	1.6	m/z	-0.000921168	0.000711191	-1.29525	0.196699	0.993655
452.149	9.01	m/z	0.00717101	0.00542838	1.32102	0.196823	0.993655
310.105	11.73	m/z	-0.000928221	0.000717412	-1.29385	0.197181	0.993655
117.981	2.04	m/z	0.000593027	0.000458339	1.29386	0.197184	0.993655
275.102	10.85	m/z	0.000723346	0.000559341	1.29321	0.197401	0.993655
234.043	1.69	m/z	-0.00112762	0.000872176	-1.29288	0.197514	0.993655
272.11	3.62	m/z	0.0228791	0.017446	1.31142	0.197796	0.993655
516.339	15.38	m/z	-0.0205737	0.00660696	-3.11395	0.197819	0.993655
629.475	18.38	m/z	-0.00426497	0.00329137	-1.2958	0.197997	0.993655
121.028	4.73	m/z	0.000397407	0.000307809	1.29108	0.198136	0.993655
219.113	6.1	m/z	-0.00109212	0.000845856	-1.29114	0.198145	0.993655
152.115	11.49	m/z	-0.000701282	0.000543244	-1.29092	0.198194	0.993655
312.247	16.02	n	-0.000543993	0.000421431	-1.29082	0.198226	0.993655
270.604	19.11	m/z	0.00164281	0.00126035	1.30346	0.198388	0.993655
322.103	6.84	m/z	-0.0028508	0.00217845	-1.30864	0.198728	0.993655
246.137	7.7	n	-0.00284899	0.0022096	-1.28937	0.19873	0.993655
217.155	1.44	m/z	-0.00081624	0.00063311	-1.28925	0.19877	0.993655
116.079	10.93	m/z	-0.00209659	0.00161138	-1.30111	0.198955	0.993655
447.272	14.52	m/z	-0.000752918	0.000584498	-1.28815	0.199155	0.993655
481.526	8.01	m/z	0.0011719	0.00091002	1.28777	0.199368	0.993655
783.61	16.19	m/z	-0.00169137	0.00130696	-1.29413	0.199699	0.993655
260.051	5.29	m/z	0.00032658	0.000253939	1.28606	0.19988	0.993655
692.627	12.28	m/z	0.000553768	0.000431	1.28484	0.200304	0.993655
399.202	6.44	n	0.000609576	0.00047447	1.28475	0.200336	0.993655
707.758	0.57	m/z	0.00136246	0.00106065	1.28455	0.20077	0.993655
356.229	17.44	m/z	-0.00103699	0.000807574	-1.28408	0.200821	0.993655
242.186	4.02	m/z	0.000446442	0.000347917	1.28319	0.200883	0.993655
457.365	17.29	m/z	-0.0010674	0.000831783	-1.28327	0.200897	0.993655
383.255	16.13	m/z	-0.000954204	0.000744292	-1.28203	0.201309	0.993655
266.03	7.55	m/z	0.000997307	0.000777462	1.28277	0.201691	0.993655
288.116	2.38	n	-0.000826022	0.000645127	-1.2804	0.201857	0.993655
543.1	16.74	m/z	-0.00184843	0.00144124	-1.28253	0.201889	0.993655
374.243	12.4	n	-0.000772103	0.000603443	-1.2795	0.202176	0.993655
673.464	16.64	n	-0.00161708	0.00126374	-1.27959	0.202208	0.993655
387.217	15.34	m/z	-0.000858531	0.000671291	-1.27893	0.202376	0.993655
283.086	2.23	m/z	-0.00188454	0.00147394	-1.27857	0.202649	0.993655
288.192	1.66	m/z	0.00184777	0.00144418	1.27945	0.203247	0.993655
228.159	11.87	m/z	0.00125715	0.000984867	1.27646	0.203492	0.993655
293.067	4.68	m/z	0.00347209	0.00271319	1.27971	0.203523	0.993655
197.084	6.51	m/z	0.00149322	0.00115043	1.29797	0.203575	0.993655
641.098	11.71	m/z	-0.000968768	0.000759839	-1.27497	0.203801	0.993655
177.091	7.91	m/z	-0.000704032	0.000552272	-1.27479	0.203833	0.993655
495.277	12.14	m/z	-0.00241122	0.00189133	-1.27488	0.204012	0.993655
953.7	0.57	m/z	0.00129745	0.00101694	1.27583	0.204222	0.993655
693.43	16.28	m/z	0.00111165	0.000872849	1.27358	0.204282	0.993655
461.948	11.31	m/z	0.00211569	0.00165484	1.27849	0.204292	0.993655
415.25	16.13	m/z	-0.00156209	0.00122748	-1.2726	0.20463	0.993655
542.823	15.27	n	0.0012626	0.000991733	1.27313	0.204642	0.993655
126.1	14.7	m/z	0.000996016	0.000780915	1.27545	0.204699	0.993655
654.33	8.66	m/z	-0.000918729	0.000722224	-1.27208	0.204835	0.993655
243.093	4.35	n	-0.00153945	0.00121091	-1.27131	0.205072	0.993655
347.168	13.96	m/z	0.00540688	0.00424138	1.27479	0.205559	0.993655
493.388	16.17	m/z	-0.000973131	0.000766336	-1.26985	0.205585	0.993655
392.287	14.18	m/z	0.00300814	0.00236709	1.27082	0.205963	0.993655
183.08	5.8	m/z	-0.00113316	0.00089311	-1.26878	0.205965	0.993655
156.035	3.51	m/z	0.00118506	0.000934206	1.26852	0.206071	0.993655
396.122	7.57	m/z	0.00556307	0.00419792	1.3252	0.206328	0.993655
397.176	8.55	m/z	0.00659046	0.0051589	1.2775	0.206517	0.993655
221.186	15.95	n	-0.000692543	0.000546586	-1.26704	0.206587	0.993655
531.248	7.78	n	0.00268775	0.0021222	1.26649	0.206781	0.993655
274.187	10.29	m/z	-0.00160013	0.0012637	-1.26622	0.206877	0.993655
617.296	8.4	m/z	0.000500241	0.000395096	1.26613	0.206912	0.993655
241.54	1.87	m/z	-0.00124299	0.000981775	-1.26606	0.206943	0.993655
148.043	1.69	m/z	0.00330022	0.00256704	1.28561	0.20702	0.993655
358.176	8.8	m/z	-0.000768273	0.00060701	-1.26567	0.207075	0.993655
215.048	4.7	m/z	0.00061279	0.000484237	1.26548	0.207152	0.993655
1002.74	16.9	n	0.00222508	0.00175883	1.2651	0.207287	0.993655
283.132	7.75	n	0.000718384	0.000567865	1.26506	0.207293	0.993655
272.113	7.91	n	-0.000529724	0.000418891	-1.26459	0.207462	0.993655
446.257	4.88	m/z	0.00101339	0.000800967	1.26521	0.20747	0.993655
530.181	5.92	m/z	0.00650982	0.0047476	1.37118	0.207546	0.993655
270.125	10.11	m/z	0.000901412	0.000711199	1.26745	0.207851	0.993655
293.084	11.23	m/z	0.00339718	0.00268859	1.26355	0.207861	0.993655
412.729	16.93	m/z	0.00114782	0.000907282	1.26512	0.207946	0.993655
219.211	15.38	m/z	-0.000299106	0.000237145	-1.26128	0.208648	0.993655
155.065	6	m/z	0.00247927	0.00195977	1.26509	0.208695	0.993655
231.178	11.51	m/z	0.00168014	0.0013297	1.26355	0.208761	0.993655
372.266	13.18	n	0.00122152	0.000969213	1.26032	0.208993	0.993655
453.226	8.97	m/z	0.00552363	0.0043643	1.26564	0.20941	0.993655
618.345	6.87	m/z	0.000467232	0.00037114	1.25891	0.209501	0.993655
227.139	6.26	m/z	0.000731179	0.000580991	1.2585	0.209649	0.993655
289.195	4.28	m/z	0.000298535	0.000237365	1.2577	0.209936	0.993655
531.329	16.95	m/z	-0.0213661	0.0165917	-1.28776	0.21011	0.993655
454.329	15.12	n	-0.00067385	0.000536246	-1.25661	0.210333	0.993655
439.141	7.93	n	0.0112642	0.00888056	1.26841	0.210409	0.993655
375.116	4.81	m/z	-0.000409456	0.000325946	-1.25621	0.210477	0.993655
403.226	12.79	m/z	0.00211876	0.00168071	1.26063	0.210629	0.993655
332.295	14.94	n	0.00105785	0.000842473	1.25565	0.21068	0.993655
279.109	3.82	m/z	-0.000509028	0.0004056	-1.255	0.210914	0.993655
505.425	17.02	m/z	-0.000795214	0.000634053	-1.25417	0.211214	0.993655
289.118	6.51	m/z	0.0003231	0.000257664	1.25396	0.211292	0.993655
237.185	15.02	m/z	-0.000412484	0.000328969	-1.25387	0.211324	0.993655
451.296	15.57	m/z	-0.00114103	0.000910601	-1.25305	0.211702	0.993655
631.24	14.18	m/z	0.00122843	0.000980613	1.25271	0.211773	0.993655
703.624	12.81	m/z	-0.00108038	0.000862261	-1.25296	0.211881	0.993655
201.056	2.06	m/z	0.000573905	0.000458547	1.25157	0.212159	0.993655
635.376	15.04	m/z	0.00168874	0.0013491	1.25176	0.212283	0.993655
264.052	1.87	n	-0.00143497	0.00114685	-1.25123	0.212283	0.993655
409.801	14.28	m/z	-0.0663966	0.0483861	-1.37222	0.212348	0.993655
247.782	3.32	m/z	0.000938023	0.000749952	1.25078	0.212448	0.993655
456.329	15.86	m/z	-0.0142842	0.0111572	-1.28026	0.212689	0.993655
185.165	3.64	m/z	0.000341951	0.000273609	1.24978	0.212812	0.993655
433.241	10.13	m/z	0.014726	0.0117367	1.2547	0.212987	0.993655
132.081	7.57	m/z	0.00751557	0.00596542	1.25986	0.213139	0.993655
360.192	7.81	m/z	0.00359749	0.00286559	1.25541	0.213389	0.993655
413.178	10.36	m/z	0.0016659	0.00133428	1.24854	0.21342	0.993655
641.349	11.71	m/z	0.000899892	0.000721197	1.24778	0.21355	0.993655
465.37	16.74	m/z	-0.00244991	0.00196332	-1.24784	0.213564	0.993655
373.232	16.72	m/z	0.00158499	0.00125656	1.26137	0.213822	0.993655
437.149	6.64	m/z	0.00494281	0.0037248	1.327	0.21401	0.993655
278.211	11.78	m/z	-0.00101266	0.000812458	-1.24642	0.214041	0.993655
218.134	2.18	m/z	0.00138552	0.00110415	1.25483	0.214103	0.993655
102.066	3.87	m/z	-0.000877582	0.000704705	-1.24532	0.214443	0.993655
1047.6	7.47	n	-0.000482272	0.00038746	-1.2447	0.21467	0.993655
105.057	3.37	m/z	-0.00375761	0.00297669	-1.26234	0.214724	0.993655
302.214	12.76	n	-0.000445476	0.00035818	-1.24372	0.215029	0.993655
128.053	11.05	m/z	0.0050847	0.00384124	1.32371	0.21506	0.993655
339.632	11	m/z	0.00501938	0.00401534	1.25005	0.215067	0.993655
332.199	10.83	n	-0.000967837	0.000778387	-1.24339	0.215152	0.993655
451.318	15.79	m/z	-0.000792193	0.000637494	-1.24267	0.215417	0.993655
820.532	16.72	m/z	-0.000888656	0.000715264	-1.24242	0.215509	0.993655
213.173	12.21	n	-0.00231876	0.00186683	-1.24209	0.21563	0.993655
107.07	1.42	m/z	-0.000884735	0.000712301	-1.24208	0.215633	0.993655
418.264	15.34	m/z	0.00166343	0.0013391	1.2422	0.21564	0.993655
688.352	8.78	m/z	0.000529223	0.000426817	1.23993	0.216426	0.993655
444.368	13.32	m/z	-0.00102157	0.00082395	-1.23985	0.216469	0.993655
433.293	14.61	m/z	-0.000746821	0.000602722	-1.23908	0.216739	0.993655
141.102	7.68	m/z	0.000817801	0.000660095	1.23891	0.216801	0.993655
499.303	16.04	m/z	-0.00144108	0.0011615	-1.2407	0.217135	0.993655
158.089	4.55	m/z	-0.00111407	0.00090018	-1.2376	0.217286	0.993655
211.071	6.39	m/z	0.00664429	0.00528582	1.257	0.217319	0.993655
221.151	13.48	m/z	-0.000473617	0.000383064	-1.23639	0.217735	0.993655
214.797	3.44	m/z	0.00100471	0.000812861	1.23602	0.217908	0.993655
748.439	16.06	m/z	0.000803226	0.000650132	1.23548	0.218094	0.993655
381.202	10.64	m/z	0.00253977	0.00205585	1.23538	0.218116	0.993655
449.182	9.43	m/z	0.00149668	0.00121154	1.23536	0.21816	0.993655
751.286	0.57	m/z	0.000761259	0.000616321	1.23517	0.218189	0.993655
382.323	18.4	n	0.000436625	0.000353725	1.23436	0.218488	0.993655
193.061	6.56	m/z	0.000659869	0.000534697	1.2341	0.218593	0.993655
212.092	7.73	m/z	-0.000824929	0.000668882	-1.2333	0.218885	0.993655
244.154	12.45	m/z	-0.00080014	0.000648792	-1.23328	0.218892	0.993655
256.201	10.33	n	0.000750848	0.000608866	1.23319	0.218924	0.993655
435.256	10.03	m/z	0.0035919	0.00289242	1.24183	0.219052	0.993655
172.144	3.07	m/z	0.000697756	0.000566023	1.23274	0.219093	0.993655
378.202	8.92	m/z	-0.00351172	0.0028316	-1.24019	0.219231	0.993655
301.212	12.09	m/z	0.000702668	0.000570307	1.23209	0.219335	0.993655
1396.8	10.61	n	0.00446957	0.00362361	1.23346	0.219348	0.993655
385.31	15.51	m/z	-0.000561818	0.000456091	-1.23181	0.219438	0.993655
270.597	4.91	m/z	0.00039095	0.000317396	1.23174	0.219463	0.993655
772.641	12.16	m/z	0.00102321	0.000830344	1.23227	0.219667	0.993655
517.663	0.59	n	-0.00114892	0.000932914	-1.23154	0.219683	0.993655
472.257	10.11	m/z	0.00199618	0.00162192	1.23075	0.219833	0.993655
230.07	8.99	m/z	-0.00702156	0.00454381	-1.5453	0.219987	0.993655
221.081	11.95	m/z	-0.00151489	0.00123179	-1.22983	0.220213	0.993655
182.073	7.68	n	-0.000732639	0.00059592	-1.22943	0.220328	0.993655
205.122	10.83	m/z	-0.000408951	0.000332692	-1.22922	0.220407	0.993655
252.14	1.51	m/z	0.00109827	0.000893248	1.22952	0.220422	0.993655
81.0335	3.44	m/z	-0.000665206	0.000541191	-1.22915	0.220431	0.993655
267.12	10.95	m/z	0.000440589	0.000358875	1.2277	0.220976	0.993655
367.238	9.08	m/z	-0.00403825	0.00327363	-1.23357	0.221376	0.993655
253.034	3.32	m/z	0.00150024	0.00122376	1.22593	0.221652	0.993655
933.757	0.55	n	0.000975943	0.000796828	1.22479	0.222197	0.993655
171.032	6.54	n	0.000324255	0.000264855	1.22427	0.222262	0.993655
486.368	17.02	n	-0.00073803	0.000603242	-1.22344	0.222576	0.993655
145.061	1.99	m/z	0.00097833	0.000799653	1.22344	0.222587	0.993655
417.239	9.8	m/z	0.00188176	0.00153856	1.22307	0.222715	0.993655
483.121	4.33	m/z	0.00436107	0.00339181	1.28576	0.222783	0.993655
237.087	1.87	m/z	-0.000530959	0.000434246	-1.22272	0.222848	0.993655
448.382	17.66	n	0.000678288	0.000554808	1.22256	0.222905	0.993655
389.268	13.82	m/z	0.000899042	0.000735399	1.22252	0.22292	0.993655
339.184	14.28	m/z	-0.00139237	0.00113776	-1.22378	0.222965	0.993655
376.15	8.27	m/z	-0.000490721	0.000401723	-1.22154	0.223291	0.993655
795.891	7.83	m/z	0.000832055	0.00068121	1.22144	0.223337	0.993655
287.102	11.23	m/z	0.00051974	0.000425647	1.22106	0.223474	0.993655
242.144	8.8	m/z	0.00164583	0.00134372	1.22483	0.223635	0.993655
266.138	5.23	m/z	-0.000782484	0.000641406	-1.21995	0.223891	0.993655
288.134	5.49	m/z	0.000930125	0.000762636	1.21962	0.224024	0.993655
182.067	3.02	m/z	-0.000990918	0.000812836	-1.21909	0.224219	0.993655
528.291	15.86	m/z	0.000934025	0.000766272	1.21892	0.22431	0.993655
113.107	1.44	m/z	-0.00119249	0.000978492	-1.2187	0.224385	0.993655
250.116	4.25	m/z	0.00131242	0.00107691	1.21869	0.224385	0.993655
458.295	17.24	n	-0.000855367	0.000701911	-1.21863	0.224393	0.993655
276.066	6.28	m/z	0.00200628	0.00163695	1.22562	0.22445	0.993655
496.165	11.75	n	-0.00848114	0.0069306	-1.22372	0.224694	0.993655
572.946	8.48	m/z	0.000952238	0.000782158	1.21745	0.224861	0.993655
492.351	16.34	n	-0.00105142	0.000864143	-1.21672	0.225115	0.993655
165.073	7.55	m/z	-0.00214946	0.0017572	-1.22323	0.225178	0.993655
229.075	7.83	m/z	-0.000253771	0.000208647	-1.21627	0.225289	0.993655
223.112	12.38	m/z	0.0014286	0.00117519	1.21563	0.225529	0.993655
226.072	6.61	n	0.00725042	0.00595619	1.21729	0.225682	0.993655
351.231	13.13	m/z	0.00310211	0.00254932	1.21684	0.225789	0.993655
457.247	12.16	m/z	0.00221029	0.00181837	1.21553	0.225879	0.993655
346.147	9.88	m/z	-0.0014204	0.00116944	-1.21459	0.22613	0.993655
431.24	14.73	m/z	0.0011902	0.000981273	1.21292	0.226607	0.993655
244.097	5.52	m/z	0.000354451	0.000292388	1.21227	0.226813	0.993655
131.216	16.26	m/z	0.000753418	0.00062161	1.21204	0.226978	0.993655
180.09	1.55	n	-0.000316893	0.000261548	-1.2116	0.227066	0.993655
285.134	4.35	m/z	0.000512257	0.000422868	1.21139	0.227149	0.993655
170.037	1.38	m/z	0.000923409	0.000762955	1.21031	0.227562	0.993655
521.456	18.44	m/z	-0.00159716	0.00131953	-1.2104	0.227614	0.993655
188.054	4.45	m/z	0.00368658	0.00302807	1.21747	0.227697	0.993655
317.157	7.45	m/z	0.00284923	0.00235479	1.20997	0.227697	0.993655
381.182	4.98	m/z	0.000578522	0.000478286	1.20957	0.227842	0.993655
282.094	5.27	m/z	-0.000509764	0.000421456	-1.20953	0.227858	0.993655
383.195	15.34	m/z	0.00145505	0.00120306	1.20946	0.227886	0.993655
302.104	11.49	n	-0.000790107	0.000653446	-1.20914	0.228009	0.993655
234.073	5.62	m/z	-0.00044111	0.000365183	-1.20792	0.228478	0.993655
283.115	7.4	m/z	-0.000407891	0.000337731	-1.20774	0.228546	0.993655
491.263	14.45	m/z	-0.0026043	0.00215423	-1.20893	0.228581	0.993655
455.228	9.73	n	0.00150206	0.00124398	1.20746	0.228654	0.993655
342.16	9.01	m/z	0.00215036	0.00177277	1.21299	0.22866	0.993655
229.195	15.18	m/z	-0.00063496	0.000525883	-1.20742	0.22867	0.993655
197.096	12.99	m/z	-0.00068564	0.00056794	-1.20724	0.228738	0.993655
369.261	15.55	m/z	-0.00129782	0.00107569	-1.2065	0.22903	0.993655
238.152	9.23	m/z	-0.00103882	0.000860538	-1.20718	0.22907	0.993655
911.657	17.26	m/z	0.01203	0.00956869	1.25723	0.22924	0.993655
122.068	12.72	m/z	-0.00109648	0.000907856	-1.20777	0.229281	0.993655
236.059	3.14	m/z	-0.00107874	0.000894866	-1.20547	0.229417	0.993655
302.102	8.4	m/z	0.000415521	0.000344815	1.20506	0.229578	0.993655
345.238	6.23	m/z	-0.00290721	0.0023988	-1.21194	0.22961	0.993655
167.085	10.18	m/z	0.00126436	0.00104798	1.20647	0.229613	0.993655
259.242	16.58	m/z	-0.000966554	0.000802225	-1.20484	0.22966	0.993655
422.239	15.41	m/z	0.00434157	0.00357271	1.2152	0.229777	0.993655
198.074	2.38	m/z	-0.000471869	0.000391877	-1.20413	0.229936	0.993655
151.063	4	n	0.00137178	0.00113956	1.20378	0.230069	0.993655
438.298	15.06	m/z	-0.00246548	0.00204843	-1.20359	0.230222	0.993655
170.131	11.71	n	-0.000250561	0.000208255	-1.20315	0.230314	0.993655
221.092	6.05	m/z	0.000334201	0.000277786	1.20309	0.230338	0.993655
340.248	11.59	m/z	0.00190284	0.00157969	1.20457	0.230361	0.993655
295.124	5.64	n	0.00445293	0.00370158	1.20298	0.230378	0.993655
523.618	16.26	m/z	-0.00120184	0.000999283	-1.20271	0.230556	0.993655
659.523	18.42	m/z	0.00165002	0.00137183	1.20279	0.230564	0.993655
531.752	6.08	m/z	0.000488011	0.000406125	1.20163	0.230901	0.993655
728.111	11.18	m/z	0.00112346	0.000934241	1.20254	0.230932	0.993655
454.247	10.64	m/z	0.00500762	0.00414922	1.20688	0.231124	0.993655
207.076	7.91	m/z	-0.000735083	0.000611984	-1.20115	0.231128	0.993655
389.727	18.42	m/z	-0.0018249	0.0014994	-1.21709	0.231277	0.993655
251.102	3.37	m/z	0.000958616	0.00079875	1.20015	0.231474	0.993655
330.153	11.73	m/z	-0.000601919	0.000501581	-1.20004	0.231514	0.993655
727.422	4.4	n	0.000325413	0.000271181	1.19999	0.231537	0.993655
427.197	7.07	n	0.00105216	0.000877517	1.19902	0.23191	0.993655
170.045	3.66	m/z	0.00135903	0.00113444	1.19798	0.232317	0.993655
332.132	8.95	m/z	0.000767819	0.000640935	1.19797	0.23232	0.993655
509.226	10.51	m/z	0.000886232	0.000739771	1.19798	0.232371	0.993655
522.248	9.93	m/z	0.00304738	0.00254228	1.19868	0.232392	0.993655
415.32	13.75	m/z	0.000713759	0.000596118	1.19734	0.232562	0.993655
233.06	2.04	m/z	-0.000881804	0.000736745	-1.19689	0.232738	0.993655
528.272	6.08	m/z	0.000538454	0.000450038	1.19646	0.232905	0.993655
585.488	15.14	m/z	-0.00107776	0.000900545	-1.19679	0.232936	0.993655
237.087	4.47	m/z	-0.000607681	0.000508464	-1.19513	0.233423	0.993655
261.084	4.98	m/z	0.000469457	0.000392903	1.19484	0.233536	0.993655
818.56	15.1	n	-0.00661192	0.00553866	-1.19378	0.234119	0.993655
722.542	16.52	m/z	0.00165376	0.00138481	1.19422	0.234127	0.993655
263.103	5.95	m/z	0.000537055	0.00045034	1.19255	0.23443	0.993655
622.444	16.3	m/z	-0.000758909	0.00063636	-1.19258	0.23444	0.993655
417.344	13.96	m/z	0.00171556	0.00143938	1.19187	0.234695	0.993655
195.102	11.1	m/z	-0.00433543	0.00362283	-1.1967	0.234831	0.993655
199.169	14.56	m/z	-0.000541791	0.000454926	-1.19094	0.23506	0.993655
138.136	12.84	m/z	0.000837017	0.000702947	1.19073	0.235145	0.993655
810.482	9.78	n	0.0017743	0.00149121	1.18984	0.235492	0.993655
271.165	9.48	m/z	-0.0014526	0.00122089	-1.18978	0.235515	0.993655
235.065	1.85	m/z	-0.0132305	0.0110441	-1.19797	0.235563	0.993655
247.64	2.66	m/z	0.000361458	0.000304045	1.18883	0.235889	0.993655
380.112	2.49	m/z	0.0016379	0.00137791	1.18868	0.235947	0.993655
753.59	17.79	m/z	0.00114223	0.000961212	1.18832	0.236153	0.993655
325.148	4.15	m/z	0.000512814	0.000431645	1.18805	0.236196	0.993655
130.123	9.13	m/z	-0.000467262	0.000393335	-1.18795	0.236235	0.993655
285.085	6.03	n	-0.000783297	0.00065994	-1.18692	0.236639	0.993655
390.248	8.85	m/z	0.00283594	0.00238971	1.18673	0.236808	0.993655
295.115	6.81	m/z	0.000303818	0.000256149	1.1861	0.236963	0.993655
443.158	14.13	m/z	0.000788183	0.000664561	1.18602	0.236994	0.993655
455.324	15.34	m/z	0.00286147	0.00241431	1.18521	0.237313	0.993655
475.325	8.63	m/z	-0.00156026	0.00131646	-1.18519	0.23734	0.993655
832.526	9.96	n	0.0020731	0.00174951	1.18496	0.237414	0.993655
336.076	3.64	m/z	0.0270909	0.0220815	1.22686	0.237624	0.993655
337.162	10.44	m/z	0.000608781	0.000514134	1.18409	0.237755	0.993655
264.098	4.13	m/z	0.000589775	0.0004981	1.18405	0.237772	0.993655
617.179	16.32	m/z	-0.000662405	0.000559664	-1.18358	0.237958	0.993655
292.106	6.97	n	0.000295489	0.000249663	1.18355	0.237968	0.993655
197.117	10.36	m/z	0.000524677	0.000443464	1.18313	0.238133	0.993655
254.144	13.25	m/z	-0.00100551	0.000849896	-1.1831	0.238146	0.993655
482.344	16.04	m/z	0.00242221	0.00200242	1.20965	0.238196	0.993655
487.131	10.29	m/z	-0.00118496	0.00100177	-1.18286	0.238281	0.993655
522.319	16.08	m/z	0.00259908	0.00219128	1.1861	0.238509	0.993655
399.166	4.96	n	0.000454473	0.000384622	1.18161	0.238736	0.993655
368.388	17.71	m/z	0.00129768	0.00109825	1.18159	0.2388	0.993655
318.166	5.08	m/z	0.000615421	0.000521278	1.1806	0.239136	0.993655
290.16	3.66	m/z	-0.00124707	0.00105653	-1.18034	0.239317	0.993655
187.071	3.87	m/z	0.000639132	0.000541702	1.17986	0.23943	0.993655
443.195	10.93	m/z	-0.00179259	0.00151836	-1.18061	0.239613	0.993655
571.434	16.52	m/z	-0.000957787	0.000812515	-1.17879	0.239854	0.993655
521.512	17.73	m/z	-0.000796477	0.000675837	-1.1785	0.240187	0.993655
398.283	14.73	n	0.0012403	0.00105328	1.17755	0.240347	0.993655
175.116	7.05	m/z	-0.000621941	0.000528328	-1.17719	0.240493	0.993655
217.159	14.52	m/z	-0.000264444	0.000224738	-1.17668	0.240696	0.993655
236.164	8.19	m/z	-0.00122949	0.00104495	-1.1766	0.240725	0.993655
222.112	8.97	n	-0.00129187	0.00109824	-1.17631	0.240847	0.993655
248.089	6.92	m/z	0.000668222	0.00056809	1.17626	0.240861	0.993655
266.105	11.78	n	0.000361053	0.000307092	1.17572	0.241079	0.993655
157.061	1.66	m/z	0.000322334	0.000274213	1.17549	0.24117	0.993655
244.101	2.31	m/z	-0.000799867	0.000680494	-1.17542	0.241203	0.993655
629.475	16.79	m/z	0.00278674	0.00236162	1.18001	0.241249	0.993655
175.056	4	m/z	0.00272183	0.00231154	1.17749	0.24143	0.993655
679.651	0.59	n	-0.00143939	0.00122515	-1.17487	0.241699	0.993655
257.1	8.37	m/z	0.00125461	0.00106883	1.17382	0.241878	0.993655
273.196	7.07	m/z	0.00924976	0.00748415	1.23591	0.242233	0.993655
493.291	10.73	m/z	-0.00131853	0.0011238	-1.17328	0.242313	0.993655
635.149	12.64	m/z	-0.000420765	0.000358833	-1.17259	0.242326	0.993655
279.211	9.73	m/z	-0.00110895	0.000945911	-1.17236	0.242448	0.993655
552.359	16.84	m/z	0.00342642	0.00287179	1.19313	0.242488	0.993655
656.858	8.27	m/z	0.000681764	0.000581714	1.17199	0.242567	0.993655
777.161	12.47	m/z	-0.000885529	0.000755822	-1.17161	0.242844	0.993655
469.185	14.35	m/z	-0.00100452	0.000858048	-1.17071	0.243102	0.993655
180.088	3.17	m/z	0.00218599	0.00186767	1.17044	0.243191	0.993655
554.345	13.2	m/z	0.0004662	0.000398501	1.16988	0.243412	0.993655
402.142	12.24	n	-0.000473154	0.0004045	-1.16973	0.243475	0.993655
206.08	6.97	n	0.00139814	0.00119515	1.16984	0.243485	0.993655
332.638	3.04	m/z	0.000450885	0.000385507	1.16959	0.243531	0.993655
293.175	9.2	m/z	0.00259155	0.00221746	1.1687	0.244078	0.993655
182.101	3.79	m/z	0.00195284	0.00167196	1.16799	0.244207	0.993655
170.154	16.17	m/z	-0.000933914	0.000799782	-1.16771	0.244286	0.993655
372.289	12.76	m/z	-0.00161848	0.00138505	-1.16853	0.244353	0.993655
273.077	3.12	m/z	-0.000891187	0.000762935	-1.1681	0.244559	0.993655
416.175	9.56	n	0.00300492	0.00256889	1.16973	0.244591	0.993655
220.141	13.46	m/z	0.00075282	0.000645045	1.16708	0.244633	0.993655
469.742	0.59	n	-0.00212927	0.00182457	-1.167	0.244651	0.993655
498.285	12.16	m/z	-0.00145294	0.00124463	-1.16736	0.244699	0.993655
375.118	8.55	m/z	0.00042957	0.000368586	1.16545	0.245196	0.993655
191.147	9.28	m/z	-0.00103453	0.000885956	-1.1677	0.245283	0.993655
150.136	13.2	m/z	0.000439113	0.00037688	1.16513	0.245329	0.993655
916.465	3.41	n	0.00046964	0.000403103	1.16506	0.245355	0.993655
127.073	4.47	m/z	-0.00100862	0.000865839	-1.16491	0.245495	0.993655
227.179	14.4	m/z	-0.000839441	0.000721141	-1.16404	0.245766	0.993655
444.767	13.78	m/z	0.00123026	0.00105682	1.16412	0.245835	0.993655
238.095	5.77	n	-0.000330823	0.000284267	-1.16378	0.245875	0.993655
252.209	16.54	n	-0.000451756	0.000388396	-1.16313	0.246134	0.993655
130.006	1.51	m/z	-0.00137328	0.00117974	-1.16405	0.246215	0.993655
268.128	5.49	n	0.000341524	0.000293737	1.16269	0.246315	0.993655
239.089	9.11	m/z	-0.00137259	0.00118131	-1.16192	0.246626	0.993655
234.118	9.2	m/z	-0.00110248	0.000948989	-1.16174	0.246806	0.993655
167.09	6.59	m/z	-0.000704111	0.000606366	-1.1612	0.246919	0.993655
453.333	16.19	m/z	-0.000828972	0.00071405	-1.16094	0.247021	0.993655
431.215	15.34	m/z	-0.00152803	0.00131681	-1.16041	0.24724	0.993655
181.095	4.83	m/z	0.000294469	0.000253927	1.15966	0.247543	0.993655
239.139	8.63	m/z	0.0011077	0.000955209	1.15964	0.247552	0.993655
486.327	15.77	m/z	-0.000827751	0.000713938	-1.15942	0.247649	0.993655
107.085	16.61	m/z	-0.000238868	0.000206138	-1.15878	0.247901	0.993655
417.246	12.31	m/z	0.00170715	0.00147126	1.16033	0.247993	0.993655
280.062	1.4	m/z	-0.000630576	0.000544396	-1.1583	0.248101	0.993655
254.105	12.16	m/z	0.000414827	0.000358141	1.15828	0.248105	0.993655
318.256	12.47	n	-0.000797856	0.000688951	-1.15807	0.248188	0.993655
368.145	5.05	m/z	0.000995387	0.000859909	1.15755	0.248401	0.993655
338.163	8.09	m/z	0.00229242	0.00198102	1.15719	0.248547	0.993655
612.335	7.2	m/z	-0.000429663	0.000371305	-1.15717	0.248556	0.993655
229.179	3.64	n	0.000294657	0.000254673	1.157	0.248625	0.993655
727.624	0.59	n	-0.00162653	0.00140556	-1.15721	0.248711	0.993655
381.286	16.67	m/z	0.00224809	0.00194342	1.15677	0.248813	0.993655
326.144	5.74	m/z	0.00716739	0.0061482	1.16577	0.248831	0.993655
264.245	15.49	n	-0.000605081	0.000523552	-1.15572	0.249147	0.993655
487.231	18.42	m/z	-0.0057647	0.00485863	-1.18649	0.249333	0.993655
312.658	3.07	m/z	0.000446131	0.000386242	1.15505	0.249419	0.993655
235.058	3.66	m/z	0.000366025	0.000316894	1.15504	0.249427	0.993655
89.0386	5.54	m/z	0.000761957	0.000659571	1.15523	0.249454	0.993655
719.491	16.52	m/z	-0.00533668	0.00461517	-1.15634	0.249472	0.993655
139.05	3.94	m/z	-0.000408403	0.000353772	-1.15442	0.249677	0.993655
245.099	4.98	m/z	-0.000625763	0.000542413	-1.15366	0.249987	0.993655
494.817	0.59	m/z	-0.00143083	0.00124048	-1.15344	0.250112	0.993655
207.101	1.76	n	0.00639707	0.00554075	1.15455	0.250315	0.993655
366.201	4.68	n	0.000308568	0.000267684	1.15273	0.250368	0.993655
274.141	11.8	m/z	-0.000632194	0.00054859	-1.1524	0.250506	0.993655
612.372	15.64	n	0.000578569	0.000502157	1.15217	0.250601	0.993655
511.163	0.77	m/z	0.00717614	0.00618793	1.1597	0.25069	0.993655
196.097	5.8	m/z	0.000673947	0.000585682	1.1507	0.251201	0.993655
289.118	5.97	m/z	0.00032706	0.000284338	1.15025	0.251387	0.993655
271.165	9.73	m/z	-0.00153895	0.00133747	-1.15065	0.251396	0.993655
241.104	4.5	m/z	-0.000288314	0.000250702	-1.15002	0.25148	0.993655
371.177	14.52	m/z	0.00222308	0.00193338	1.14984	0.251576	0.993655
104.046	1.35	m/z	0.00121106	0.00105285	1.15027	0.25162	0.993655
532.358	16.95	m/z	0.00716874	0.00614112	1.16733	0.2517	0.993655
366.112	6.54	m/z	0.000944225	0.000821425	1.1495	0.25171	0.993655
180.09	7.47	n	0.000394602	0.000343483	1.14882	0.251973	0.993655
222.147	6.49	n	0.00358173	0.0031184	1.14858	0.252074	0.993655
495.736	5.39	m/z	0.000400823	0.000349167	1.14794	0.252337	0.993655
459.28	10.64	m/z	0.00628629	0.00542667	1.15841	0.252947	0.993655
537.34	16.66	m/z	-0.00426906	0.00362682	-1.17708	0.252982	0.993655
677.522	16.26	m/z	0.00101985	0.000889547	1.14649	0.253141	0.993655
930.786	0.55	m/z	-0.00188046	0.00164075	-1.1461	0.253242	0.993655
178.099	8.35	n	0.00019853	0.000173285	1.14568	0.253269	0.993655
588.324	11.54	m/z	-0.00088818	0.000775242	-1.14568	0.253338	0.993655
339.178	8.75	m/z	-0.00115835	0.00101116	-1.14557	0.253362	0.993655
459.215	9.8	m/z	0.00198885	0.00173505	1.14628	0.253392	0.993655
228.134	4.25	m/z	0.0010716	0.000935812	1.1451	0.253509	0.993655
269.615	15.1	m/z	0.00171236	0.00148033	1.15674	0.253763	0.993655
407.204	13.32	m/z	0.000988521	0.000863712	1.1445	0.253776	0.993655
279.524	14.79	m/z	-0.00120312	0.00105153	-1.14415	0.254022	0.993655
194.092	7.98	m/z	0.000484364	0.000423552	1.14358	0.254139	0.993655
446.771	15.86	m/z	0.00115641	0.00101118	1.14362	0.254197	0.993655
180.042	9.45	n	0.0013575	0.00118794	1.14273	0.254491	0.993655
335.153	8.58	m/z	0.012136	0.0105695	1.14821	0.254682	0.993655
1035.63	5.59	n	-0.00519531	0.00451565	-1.15051	0.254736	0.993655
200.097	6.92	m/z	-0.000535547	0.000468922	-1.14208	0.254759	0.993655
783.234	0.57	m/z	-0.00164072	0.00142234	-1.15354	0.255062	0.993655
478.262	11.92	m/z	-0.00138344	0.00121155	-1.14187	0.255075	0.993655
330.131	3.87	m/z	0.000587586	0.000515114	1.14069	0.255343	0.993655
267.106	6.21	m/z	0.000494435	0.000433553	1.14042	0.255446	0.993655
253.118	2.16	m/z	-0.00126938	0.00111337	-1.14013	0.255568	0.993655
243.107	3.72	m/z	0.00239423	0.00209979	1.14023	0.256085	0.993655
397.177	6.74	n	0.0066974	0.00586826	1.14129	0.256249	0.993655
570.355	15.64	m/z	-0.000524589	0.000461072	-1.13776	0.256556	0.993655
213.154	8.9	n	0.000315605	0.000277498	1.13732	0.256737	0.993655
291.12	10.75	m/z	-0.000754215	0.000663168	-1.13729	0.256751	0.993655
291.617	15.79	m/z	0.000861635	0.000757681	1.1372	0.256802	0.993655
210.126	14.13	n	-0.000864289	0.000760167	-1.13697	0.256884	0.993655
457.256	16.32	m/z	-0.00173572	0.00152581	-1.13757	0.257392	0.993655
303.206	10.88	m/z	-0.00107001	0.000942264	-1.13557	0.257496	0.993655
412.739	16.86	m/z	0.00108309	0.000953592	1.1358	0.257577	0.993655
325.121	7.81	m/z	0.00241355	0.00212632	1.13508	0.257674	0.993655
407.938	8.06	m/z	0.000923608	0.000813557	1.13527	0.257684	0.993655
497.395	16.93	m/z	0.00269483	0.00237004	1.13704	0.257713	0.993655
289.111	8.11	m/z	-0.00285071	0.00250791	-1.13669	0.257826	0.993655
504.796	5.1	m/z	0.00596744	0.00452944	1.31748	0.258074	0.993655
707.47	17	m/z	-0.0014096	0.0012427	-1.1343	0.258114	0.993655
1293.8	7.1	n	0.000819553	0.000722706	1.13401	0.258123	0.993655
422.326	13.73	m/z	0.000651423	0.000574503	1.13389	0.258172	0.993655
139.05	6.1	m/z	0.000669854	0.000590713	1.13398	0.258204	0.993655
203.124	8.6	n	-0.000786555	0.000693895	-1.13354	0.25832	0.993655
254.136	7.86	m/z	0.000702609	0.000620129	1.133	0.258542	0.993655
299.16	10.61	m/z	0.00111988	0.000988446	1.13297	0.258563	0.993655
192.071	6.94	m/z	0.000594737	0.000525223	1.13235	0.258816	0.993655
549.267	11	m/z	-0.00142611	0.00125885	-1.13286	0.258866	0.993655
648.234	11.61	m/z	0.00142452	0.00125755	1.13277	0.258869	0.993655
243.195	5.05	n	0.000368445	0.000325554	1.13175	0.259069	0.993655
470.564	10.77	m/z	0.00233043	0.00205579	1.1336	0.259083	0.993655
262.047	3.74	m/z	-0.00103239	0.00091284	-1.13097	0.259403	0.993655
352.113	8.55	m/z	0.00505018	0.00430923	1.17194	0.259498	0.993655
217.155	1.76	m/z	0.000571343	0.000505372	1.13054	0.259576	0.993655
272.222	12.28	m/z	-0.000831141	0.000735223	-1.13046	0.259616	0.993655
324.192	5.9	m/z	0.000825952	0.000730877	1.13008	0.259768	0.993655
479.283	10.29	m/z	0.0026049	0.00229935	1.13288	0.260114	0.993655
603.543	18.49	m/z	-0.00485693	0.0043006	-1.12936	0.260394	0.993655
644.792	0.59	m/z	0.00601782	0.00520929	1.15521	0.260397	0.993655
213.027	5.9	m/z	0.000777373	0.00068888	1.12846	0.260451	0.993655
190.01	1.46	m/z	-0.00137572	0.00121856	-1.12898	0.260664	0.993655
303.141	6.56	m/z	-0.000976312	0.000866105	-1.12724	0.260964	0.993655
223.075	12.47	m/z	0.00125545	0.00111315	1.12783	0.261068	0.993655
167.081	6.1	m/z	0.000465182	0.000412993	1.12637	0.261333	0.993655
400.842	14.25	m/z	0.00113167	0.00100318	1.12808	0.261346	0.993655
120.044	14.13	m/z	0.00293337	0.00260392	1.12652	0.261665	0.993655
259.242	16.06	m/z	0.0011499	0.00102158	1.1256	0.261697	0.993655
283.085	9.53	m/z	0.000908213	0.000806956	1.12548	0.261708	0.993655
241.104	5.1	m/z	-0.000348537	0.000310105	-1.12393	0.262363	0.993655
174.113	3.84	m/z	0.000438267	0.000389983	1.12381	0.262414	0.993655
345.508	9.96	m/z	0.000978374	0.000868748	1.12619	0.262451	0.993655
243.111	9.75	n	0.000608158	0.000541222	1.12367	0.262472	0.993655
170.089	4	m/z	0.000782289	0.000696192	1.12367	0.262481	0.993655
315.148	11.28	m/z	-0.000520911	0.000463816	-1.1231	0.262716	0.993655
972.768	0.55	m/z	-0.00218736	0.00194781	-1.12298	0.263128	0.993655
167.143	15.04	m/z	-0.00022232	0.000198126	-1.12212	0.263132	0.993655
407.219	13.46	m/z	0.0106314	0.0092365	1.15102	0.263301	0.993655
355.055	10.11	m/z	0.00491503	0.00437022	1.12467	0.263897	0.993655
157.101	15.02	m/z	-0.000284141	0.000253654	-1.12019	0.26395	0.993655
244.069	4.55	m/z	-0.000941845	0.000840968	-1.11995	0.26405	0.993655
147.092	9.51	m/z	0.00394068	0.00337624	1.16718	0.264102	0.993655
245.136	7.15	m/z	0.000801982	0.00071619	1.11979	0.26412	0.993655
858.51	16.52	m/z	0.000903969	0.00080738	1.11963	0.264206	0.993655
452.261	5.62	m/z	0.00104851	0.000936384	1.11974	0.264251	0.993655
202.097	6	m/z	0.000549855	0.000491243	1.11931	0.264322	0.993655
616.367	17.36	m/z	0.00108877	0.000972737	1.11928	0.264456	0.993655
484.348	17	m/z	-0.00108092	0.000965281	-1.1198	0.26451	0.993655
186.926	8.63	m/z	0.00423325	0.00363481	1.16464	0.265091	0.993655
213.034	4	n	0.0091042	0.00810292	1.12357	0.265147	0.993655
369.142	12.14	m/z	-0.000459839	0.000411664	-1.11702	0.265298	0.993655
380.13	11.75	m/z	0.191583	0.140289	1.36563	0.265432	0.993655
174.058	6	m/z	0.00899728	0.00786393	1.14412	0.265448	0.993655
244.153	3.56	m/z	0.000365968	0.000327876	1.11618	0.265659	0.993655
414.285	13.41	m/z	-0.00209357	0.00187473	-1.11673	0.265696	0.993655
549.267	9.16	m/z	-0.00167208	0.00149816	-1.11609	0.265756	0.993655
229.195	15.57	m/z	-0.000727234	0.000651896	-1.11557	0.26592	0.993655
261.064	4.73	m/z	0.000576136	0.000516521	1.11542	0.265984	0.993655
175.063	7.88	n	-0.000575984	0.000516527	-1.11511	0.266116	0.993655
196.097	7.73	m/z	-0.000343947	0.000308574	-1.11463	0.26632	0.993655
319.173	6.81	m/z	0.00238941	0.00214383	1.11455	0.266395	0.993655
590.278	6.94	n	-0.00704276	0.0063023	-1.11749	0.266545	0.993655
190.048	3.14	n	0.000402888	0.000361689	1.11391	0.266629	0.993655
220.133	6.76	m/z	0.00168749	0.00151521	1.1137	0.266885	0.993655
238.144	7.88	m/z	0.000512312	0.000460342	1.11289	0.267064	0.993655
257.149	3.24	m/z	-0.00087831	0.000789219	-1.11288	0.267074	0.993655
190.014	1.51	n	-0.00119851	0.00107699	-1.11283	0.267091	0.993655
289.118	7.2	m/z	0.000368449	0.000331105	1.11278	0.26711	0.993655
477.231	7.5	m/z	0.00765036	0.00681718	1.12222	0.26713	0.993655
826.575	19.37	m/z	-0.00211465	0.00190136	-1.11217	0.267385	0.993655
257.149	3.77	m/z	-0.000877152	0.000788892	-1.11188	0.267499	0.993655
710.347	9.48	m/z	-0.000599894	0.000539965	-1.11099	0.267882	0.993655
365.32	15.02	m/z	0.000598927	0.000539302	1.11056	0.268065	0.993655
470.192	11.21	m/z	0.00104969	0.000945138	1.11062	0.26808	0.993655
143.557	3.54	m/z	0.000595105	0.00053594	1.11039	0.268136	0.993655
257.19	14.9	m/z	-0.0003834	0.000345298	-1.11035	0.268157	0.993655
273.119	2.51	m/z	-0.000568661	0.00051228	-1.11006	0.26828	0.993655
319.129	3.56	m/z	0.000389755	0.000351118	1.11004	0.268288	0.993655
691.4	19.11	m/z	-0.00118246	0.00106561	-1.10966	0.268513	0.993655
670.88	6.08	m/z	0.000312082	0.000281653	1.10804	0.269151	0.993655
237.164	14.13	m/z	-0.00103516	0.000934694	-1.10748	0.269464	0.993655
245.226	16.54	m/z	-0.000420654	0.000379922	-1.10721	0.269507	0.993655
230.619	2.66	m/z	0.000340224	0.000307342	1.10699	0.269602	0.993655
470.241	9.58	m/z	-0.00591098	0.00525371	-1.12511	0.26977	0.993655
167.143	16.34	m/z	-0.000327694	0.000296227	-1.10623	0.269931	0.993655
442.189	7.37	m/z	0.00130848	0.00118272	1.10633	0.269941	0.993655
518.224	10.36	m/z	-0.00127181	0.00114959	-1.10632	0.26996	0.993655
408.891	5.05	m/z	0.0015972	0.00144393	1.10615	0.270017	0.993655
626.33	12.21	m/z	0.00298958	0.00269197	1.11055	0.270088	0.993655
273.066	1.42	m/z	-0.000846391	0.000764959	-1.10645	0.270113	0.993655
138.063	8.37	m/z	-0.00112241	0.00101486	-1.10597	0.270208	0.993655
283.107	11.59	m/z	0.000295835	0.000267607	1.10548	0.270252	0.993655
253.104	6.59	m/z	-0.000165119	0.000149416	-1.1051	0.270419	0.993655
139.05	3.3	m/z	0.000343973	0.00031129	1.10499	0.270465	0.993655
423.17	6.28	m/z	0.00537691	0.00472146	1.13883	0.27057	0.993655
217.131	3.19	m/z	0.000956985	0.000866428	1.10452	0.270696	0.993655
449.341	18.49	m/z	0.00161109	0.0014587	1.10447	0.270855	0.993655
224.075	6.23	m/z	0.000842296	0.000763351	1.10342	0.271219	0.993655
352.19	6.46	m/z	-0.00254312	0.0023052	-1.10321	0.271248	0.993655
447.271	18.88	m/z	0.00409821	0.00362785	1.12965	0.271362	0.993655
181.11	10.26	n	0.000798622	0.000724199	1.10277	0.271428	0.993655
243.056	7.3	n	0.0110719	0.0099872	1.10861	0.271505	0.993655
109.1	10.93	m/z	-0.0014062	0.00127311	-1.10455	0.271603	0.993655
203.089	2.56	m/z	-0.000416726	0.000378035	-1.10235	0.27161	0.993655
200.173	16.13	m/z	0.000908684	0.000821824	1.10569	0.27184	0.993655
226.613	5.01	m/z	0.000233284	0.000211776	1.10156	0.27195	0.993655
556.457	17.29	m/z	-0.00225328	0.00204393	-1.10242	0.272129	0.993655
376.127	9.63	n	0.000306637	0.000278473	1.10114	0.272134	0.993655
205.097	4.45	m/z	-0.000427936	0.000388724	-1.10087	0.272248	0.993655
275.116	12	m/z	-0.000790935	0.000718945	-1.10013	0.272577	0.993655
321.217	8.19	m/z	-0.00240706	0.00218615	-1.10105	0.272627	0.993655
529.955	6.41	m/z	-0.000848831	0.000772376	-1.09899	0.273095	0.993655
703.501	16.04	m/z	0.000936291	0.000851717	1.0993	0.273321	0.993655
532.336	14.47	n	0.000956921	0.000871176	1.09842	0.273327	0.993655
805.555	18.64	m/z	-0.00166731	0.00151194	-1.10276	0.27348	0.993655
455.243	15.55	m/z	-0.00076484	0.000696596	-1.09797	0.273513	0.993655
413.168	9.2	m/z	0.00526913	0.00471487	1.11756	0.273603	0.993655
657.506	18.3	m/z	-0.00108142	0.000985073	-1.0978	0.273603	0.993655
241.086	11.33	m/z	-0.00124424	0.00113353	-1.09766	0.273819	0.993655
687.412	17.21	m/z	-0.000652536	0.000594772	-1.09712	0.273882	0.993655
353.256	16.04	m/z	0.00168544	0.00153541	1.09771	0.27395	0.993655
182.162	13.87	m/z	-0.000916517	0.000834794	-1.0979	0.274669	0.993655
337.7	13.37	m/z	0.00216705	0.00197841	1.09535	0.275285	0.993655
681.276	12.21	m/z	0.00118465	0.00108304	1.09382	0.275342	0.993655
190.107	8.53	m/z	-0.000740326	0.000677464	-1.09279	0.275775	0.993655
219.564	4.96	m/z	0.000499807	0.000457425	1.09265	0.275848	0.993655
393.209	10.46	m/z	-0.000897099	0.000821286	-1.09231	0.276024	0.993655
441.088	5.29	m/z	-0.000851559	0.000780067	-1.09165	0.276348	0.993655
181.065	12	m/z	-0.0010717	0.000981754	-1.09162	0.276362	0.993655
648.203	11.87	m/z	-0.000691963	0.000634073	-1.0913	0.276428	0.993655
425.147	9.16	m/z	-0.00138874	0.00127158	-1.09214	0.276457	0.993655
231.082	7.37	m/z	-0.000576767	0.000528672	-1.09097	0.276572	0.993655
712.439	15.49	m/z	-0.000917446	0.000840889	-1.09104	0.276621	0.993655
332.243	9.78	m/z	-0.000864291	0.000792743	-1.09025	0.276888	0.993655
821.63	19.21	n	-0.000573515	0.000526308	-1.0897	0.277132	0.993655
283.132	11.13	n	0.000576212	0.000528938	1.08938	0.277273	0.993655
371.192	0.98	m/z	-0.000856941	0.000786722	-1.08925	0.277333	0.993655
568.024	17.09	m/z	0.00274138	0.00251735	1.089	0.277753	0.993655
227.196	14.86	n	0.00458643	0.0042147	1.0882	0.277995	0.993655
221.226	15.77	m/z	-0.000887178	0.000815694	-1.08764	0.278039	0.993655
197.148	8.03	m/z	0.000820202	0.00075524	1.08602	0.278754	0.993655
456.358	17.59	n	-0.000584787	0.000538838	-1.08527	0.279081	0.993655
353.13	9.16	m/z	-0.0967645	0.0453933	-2.13169	0.279242	0.993655
280.154	6.36	m/z	-0.000943294	0.000869813	-1.08448	0.279433	0.993655
187.144	5.44	m/z	0.00110725	0.00102122	1.08424	0.279577	0.993655
197.096	12.09	m/z	0.00100175	0.000924201	1.08391	0.279748	0.993655
283.126	5.97	m/z	0.000627138	0.00057881	1.0835	0.279868	0.993655
280.601	9.93	m/z	0.00262477	0.00242006	1.08459	0.279904	0.993655
671.422	18.85	m/z	0.000781257	0.000721149	1.08335	0.279944	0.993655
230.182	3.64	n	0.00028516	0.000263278	1.08311	0.280037	0.993655
335.169	6.44	m/z	0.000476789	0.000440245	1.08301	0.280083	0.993655
251.114	3.49	m/z	0.000272348	0.000251503	1.08288	0.280139	0.993655
158.069	5.34	n	0.000456615	0.000421718	1.08275	0.280198	0.993655
450.243	9.96	m/z	0.00168591	0.00155731	1.08258	0.280273	0.993655
463.876	10.58	m/z	0.00151712	0.00139967	1.08391	0.280542	0.993655
267.145	1.78	m/z	0.00044234	0.000408843	1.08193	0.280561	0.993655
293.09	6.89	n	0.000487343	0.000450457	1.08189	0.28058	0.993655
645.315	10.29	m/z	0.00847764	0.00725399	1.16869	0.280785	0.993655
386.318	15.77	n	0.000571139	0.000528198	1.0813	0.280842	0.993655
193.074	4.28	n	0.000652503	0.000603516	1.08117	0.280898	0.993655
682.428	14.52	m/z	0.00129001	0.00119332	1.08103	0.280968	0.993655
452.182	10.8	m/z	-0.000394691	0.000365122	-1.08098	0.280981	0.993655
758.067	17.34	n	0.0290458	0.0233347	1.24475	0.281172	0.993655
197.128	5.1	m/z	-0.000514696	0.00047634	-1.08052	0.281185	0.993655
372.166	3.82	m/z	-0.0003661	0.000338847	-1.08043	0.281227	0.993655
215.107	8.58	m/z	0.00108656	0.00100586	1.08022	0.281371	0.993655
162.072	8.53	m/z	-0.000935163	0.000865281	-1.08076	0.28139	0.993655
308.101	6.41	n	-0.000293671	0.000272139	-1.07912	0.281808	0.993655
349.121	7.47	m/z	0.0073832	0.00668409	1.10459	0.281832	0.993655
217.143	1.51	m/z	-0.000924712	0.000857189	-1.07877	0.281969	0.993655
195.174	14.7	m/z	-0.000353347	0.000327606	-1.07857	0.282051	0.993655
168.093	5.92	n	-0.000583067	0.000541315	-1.07713	0.282693	0.993655
226.107	9.38	n	0.000433	0.000402104	1.07683	0.282826	0.993655
766.456	9.6	n	0.00145736	0.0013534	1.07681	0.282835	0.993655
231.207	8.45	m/z	0.00421453	0.00390123	1.08031	0.283766	0.993655
272.091	10.18	m/z	0.000801418	0.000746141	1.07408	0.284053	0.993655
226.216	14.16	m/z	0.00401216	0.0037156	1.07981	0.284342	0.993655
266.102	7.37	m/z	-0.000529131	0.000493089	-1.07309	0.284497	0.993655
642.342	17.36	m/z	0.000917906	0.000853542	1.07541	0.284657	0.993655
142.063	14.01	n	-0.000733989	0.000684377	-1.07249	0.284766	0.993655
227.102	1.83	m/z	-0.000344203	0.000320974	-1.07237	0.28482	0.993655
341.316	12.36	n	-0.00070765	0.000659978	-1.07223	0.284882	0.993655
440.051	1.17	m/z	0.0022725	0.00207117	1.09721	0.284973	0.993655
569.299	6.28	m/z	0.00107138	0.000999456	1.07196	0.285036	0.993655
1035.6	5.03	n	0.000520951	0.000486044	1.07182	0.285068	0.993655
151.148	16.67	n	-0.000316969	0.000295896	-1.07122	0.285337	0.993655
332.562	1.38	m/z	0.000716518	0.000669004	1.07102	0.285426	0.993655
275.246	16.66	n	0.00151817	0.00141752	1.071	0.285465	0.993655
217.997	2.04	m/z	0.000317343	0.000296446	1.07049	0.285662	0.993655
1588.94	11.33	n	0.00151825	0.00141589	1.07229	0.285723	0.993655
292.061	11.8	n	-0.00113443	0.00105975	-1.07047	0.285961	0.993655
523.804	5.59	m/z	0.000392913	0.000367271	1.06982	0.285965	0.993655
473.107	5.59	m/z	0.0076223	0.00682618	1.11663	0.286014	0.993655
[truncated: 5,277 more rows]

## Sheet: MBzP_V2
mz	time	mode	estimate	stderror	t	p	fdr
[truncated: 7,191 more rows]

[truncated: 32 more sheets: MECPP_V1, MECPP_V2, MEHHP_V1, MEHHP_V2, MEHP_V1, MEHP_V2, MEOHP_V1, MEOHP_V2, MEP_V1, MEP_V2, MiBP_V1, MiBP_V2, sumDEHP_V1, sumDEHP_V2, MITM_V1, MITM_V2, Mum_MBP_V1, Mum_MBP_V2, Mum_MBzP_V1, Mum_MBzP_V2 …]
